# Supplementary material for: Serine Protease Inhibitors Restrict Host Susceptibility to SARS-CoV-2 Infections
Source: mBio. 2022 May 9;13(3):e00892-22. doi: 10.1128/mbio.00892-22 (PMC9239148; doi:10.1128/mbio.00892-22)
Supplement: TABLE S2 [file mbio.00892-22-s0002.xlsx]

## Sheet: Group High, Inf vs Mock
symbol	log2FoldChange	p-value	p-value -log10
N	16.6498	3.27e-47	46.4855
ORF8	16.5659	2.05e-28	27.6882
ORF10	16.5341	3.51e-30	29.4547
M	15.6675	1.1e-26	25.9586
ORF7a	15.2018	2.14e-26	25.6696
ORF3a	14.9617	1.3e-24	23.8861
S	14.3911	2.9e-21	20.5376
ORF6	14.0135	4.78e-21	20.3206
ORF1ab	13.4544	4.03e-20	19.3947
ORF7b	13.4352	1.25e-18	17.9031
E	13.2563	2.63e-18	17.58
CXCL10	5.5641	7.16e-06	5.14509
IFIT1	3.82936	7.22e-06	5.14146
RSAD2	3.8075	5.24e-05	4.28067
IFIT2	3.32194	0.000294502	3.53091
OASL	3.05991	8.62e-05	4.06449
MX2	2.99826	0.000164628	3.7835
CMPK2	2.92485	0.000821655	3.08531
IFI44L	2.75732	0.000955136	3.01993
IFIT3	2.71438	0.000603534	3.2193
ISG15	2.58475	0.00048841	3.31122
IFI27	1.84899	0.00391641	2.40711
IFI6	1.77614	0.00348425	2.45789
MX1	1.75762	0.00178563	2.74821
EPSTI1	1.48655	0.00451979	2.34488
XAF1	1.33268	0.00244017	2.61258
OAS2	1.33092	0.00240674	2.61857
DDX58	1.30882	0.00502219	2.29911
LAMP3	1.22456	0.0233169	1.63233
OAS3	1.21936	0.0198095	1.70313
USP18	1.09614	0.00564035	2.24869
OAS1	1.06428	0.00684075	2.1649
HERC6	0.998413	0.00418111	2.37871
DDX60L	0.98066	0.0446083	1.35058
IDO1	0.943608	0.217516	0.662509
IFI44	0.929781	0.00864973	2.063
IRF7	0.8845	0.0179094	1.74692
IFIH1	0.768665	0.0204824	1.68862
GBP4	0.695746	0.0478942	1.31972
SAMD9L	0.666564	0.104483	0.980955
STAT1	0.664862	0.0283482	1.54747
IFITM1	0.662103	0.225795	0.646285
HELZ2	0.657834	0.0834075	1.07879
HSH2D	0.61512	0.0769485	1.1138
BST2	0.604528	0.153413	0.814136
ISG20	0.58178	0.0582707	1.23455
ETV7	0.578863	0.0354948	1.44983
DDX60	0.567268	0.0816543	1.08802
PPM1K	0.495711	0.082152	1.08538
IFI35	0.49152	0.140936	0.850977
SERPINE2	0.486125	0.261374	0.582738
KLK7	0.484091	0.331764	0.47917
PARP9	0.475262	0.0688479	1.16211
IL36G	0.471089	0.371272	0.430308
PARP14	0.467359	0.0541217	1.26663
RTP4	0.466299	0.124474	0.90492
NLRC5	0.461638	0.176458	0.753358
MMP9	0.441484	0.429499	0.367038
SPRR3	0.415105	0.340132	0.468353
TNFSF10	0.414133	0.0615441	1.21081
PLSCR1	0.412575	0.0309616	1.50918
IFIT5	0.382016	0.11852	0.926208
PNPT1	0.380664	0.00222205	2.65325
GBP1	0.377701	0.127813	0.893425
WARS1	0.369079	0.0612074	1.2132
ZSWIM6	0.368778	0.0528814	1.2767
EIF2AK2	0.368253	0.0741881	1.12967
MASTL	0.35335	0.138798	0.857616
ITGAV	0.348163	0.306995	0.512868
SPRR2D	0.347809	0.351043	0.454639
MMP10	0.346017	0.188593	0.724475
DUOX2	0.341272	0.358653	0.445325
TAP1	0.337273	0.108752	0.963562
TRIM39	0.335242	0.0549258	1.26022
STC2	0.333779	0.497896	0.302861
MGAT4A	0.329649	0.0347662	1.45884
APOL6	0.329222	0.0879106	1.05596
DTX3L	0.32875	0.166092	0.779651
PARP10	0.328562	0.178592	0.748137
ARMCX2	0.32804	0.0238897	1.62179
CAVIN3	0.325823	0.121987	0.913686
GPR180	0.323352	0.0102573	1.98897
TRMT61B	0.319176	0.0362757	1.44038
FZD5	0.317267	0.29835	0.525274
SAMD9	0.317229	0.187025	0.728101
SENP1	0.314464	0.0725657	1.13927
SLC25A30	0.31031	0.166357	0.778958
MTERF1	0.309305	0.0981363	1.00817
SP110	0.307918	0.200679	0.697499
NT5C3A	0.302624	0.0168476	1.77346
CYP24A1	0.302032	0.591076	0.228357
LAP3	0.300921	0.115696	0.936683
PLAAT2	0.298658	0.244204	0.612246
IL6ST	0.298121	0.302082	0.519875
MRPL1	0.29531	0.0681357	1.16663
PURA	0.294494	0.103939	0.983222
ZBTB2	0.290943	0.127452	0.894653
TRIM25	0.2907	0.105652	0.976124
STRN	0.290651	0.0693526	1.15894
UBE2L6	0.286644	0.120533	0.918895
ACE2	0.286026	0.117131	0.931329
AFAP1L1	0.285535	0.370386	0.431345
ZNF430	0.27757	0.0208994	1.67987
ZBTB6	0.277118	0.0649456	1.18745
FERMT2	0.277038	0.202855	0.692814
ZBTB10	0.277023	0.332413	0.478321
LAYN	0.275959	0.35298	0.45225
ZNF765	0.275695	0.0435659	1.36085
LLPH	0.275019	0.0195027	1.70991
TMEM268	0.273333	0.0959695	1.01787
SDHAF1	0.273191	0.114146	0.942539
ZC3HAV1	0.271889	0.0205187	1.68785
SHFL	0.271815	0.238976	0.621645
LEMD2	0.271063	0.226092	0.645715
PML	0.27046	0.245559	0.609845
ARL5B	0.270084	0.267844	0.572118
CFAP299	0.267473	0.637896	0.19525
MAGOHB	0.267231	0.0669098	1.17451
HIPK3	0.267092	0.235694	0.627651
ZFAT	0.266868	0.0631156	1.19986
TUBD1	0.266604	0.0643812	1.19124
PON3	0.26515	0.205365	0.687473
SLC30A5	0.264624	0.0381949	1.41799
RAP2C	0.264404	0.048218	1.31679
NMI	0.26358	0.0508433	1.29377
TRIM22	0.262995	0.135152	0.869178
SLC6A15	0.262068	0.447549	0.349159
PUS7L	0.260442	0.0809939	1.09155
PHF11	0.26034	0.0112246	1.94983
NPTN	0.26018	0.414775	0.382187
SMC4	0.258359	0.0605555	1.21785
ASB6	0.256776	0.0931228	1.03094
TMEM182	0.256172	0.195709	0.708388
CCDC88A	0.254461	0.0869565	1.0607
CYP2J2	0.253034	0.24821	0.605181
SS18L1	0.252585	0.0748642	1.12573
TRIM14	0.252195	0.104701	0.980048
CD38	0.251735	0.388744	0.410336
RETREG1	0.251169	0.416986	0.379878
IRF1	0.250287	0.280214	0.552511
SAV1	0.249499	0.077144	1.1127
TYMP	0.24859	0.234372	0.630093
GNPNAT1	0.248368	0.0979155	1.00915
G0S2	0.248291	0.394922	0.403488
ZNF184	0.247527	0.128218	0.892052
PRIM2	0.247274	0.103089	0.986788
FAM47E	0.247069	0.5021	0.29921
PVR	0.246958	0.300169	0.522634
H4C9	0.246908	0.202342	0.693914
TUFT1	0.246633	0.334933	0.475042
ACKR3	0.244736	0.648874	0.18784
FAM83D	0.244372	0.367272	0.435013
RAB27B	0.24416	0.210017	0.677746
CRIPT	0.242993	0.0495977	1.30454
RPS27AP5	0.242664	0.178072	0.749405
SOCS4	0.242086	0.207066	0.68389
WNT5A	0.241696	0.73894	0.131391
BRMS1L	0.241269	0.079094	1.10186
PNRC2	0.241046	0.0360943	1.44256
C2orf69	0.239843	0.0265823	1.57541
AKAP14	0.239651	0.598043	0.223267
RC3H2	0.239136	0.315416	0.501117
TMEM220	0.239113	0.512557	0.290258
PMM2	0.239042	0.102774	0.988118
ZDHHC5	0.238628	0.335478	0.474335
RNF214	0.237525	0.0600655	1.22138
SLC39A8	0.236437	0.406783	0.390637
DUS3L	0.236376	0.270822	0.567317
CDK1	0.235994	0.215845	0.665858
CLK1	0.235839	0.120819	0.917864
NFKBIA	0.234753	0.250455	0.60127
HEATR3	0.233324	0.225739	0.646394
PKIB	0.232598	0.394557	0.40389
SLC25A43	0.232586	0.373203	0.428055
RGS19	0.232476	0.162439	0.789308
TPRKB	0.2317	0.105957	0.974869
GHDC	0.230082	0.156173	0.806394
TMEM106B	0.229724	0.101415	0.993896
HDAC9	0.229679	0.395647	0.402692
POLR3GL	0.22955	0.302757	0.518906
PRDM4	0.228797	0.114211	0.942292
TRAF2	0.228188	0.164818	0.782996
AGTPBP1	0.228001	0.155057	0.809509
VSNL1	0.22745	0.252708	0.597381
COL12A1	0.226953	0.572627	0.242128
PYCR1	0.226707	0.0817593	1.08746
TMPO	0.226701	0.0307933	1.51154
RAB8B	0.225073	0.38804	0.411123
C15orf61	0.224903	0.26623	0.574742
AC025048,4	0.224339	0.338157	0.470881
SMIM31	0.223962	0.418205	0.378611
CACHD1	0.223671	0.347268	0.459335
UBE2D1	0.222686	0.0390011	1.40892
CARD8	0.222494	0.235233	0.628502
PITPNC1	0.222455	0.270179	0.568349
HPSE	0.222355	0.0502048	1.29926
GOLIM4	0.222036	0.0959578	1.01792
ZNF394	0.22194	0.0722403	1.14122
MED21	0.221253	0.0691234	1.16038
C16orf87	0.221041	0.0932996	1.03012
PAXX	0.220478	0.213384	0.670838
ZNRD1	0.220189	0.0477345	1.32117
RAP1GDS1	0.219654	0.0724714	1.13983
SPRED2	0.21962	0.0890652	1.05029
RNASEL	0.219229	0.0589763	1.22932
XRCC4	0.218436	0.147479	0.831269
PDCD10	0.218015	0.0115626	1.93695
E2F6	0.217664	0.113617	0.944555
SERPINE1	0.217162	0.388827	0.410243
TRIM21	0.216816	0.205519	0.687147
TLR3	0.216599	0.252791	0.597238
DNAL1	0.216095	0.477489	0.321037
MEST	0.215379	0.311444	0.50662
TRIM69	0.215139	0.274536	0.5614
SOD2	0.21507	0.432809	0.363704
CPTP	0.215032	0.0858888	1.06606
TRMT10C	0.215012	0.0633371	1.19834
CHCHD1	0.214897	0.0628606	1.20162
ITGB3BP	0.214363	0.577447	0.238488
PET100	0.214021	0.14678	0.833333
SCGB1A1	0.214006	0.754926	0.122095
IFITM3	0.213776	0.57535	0.240068
NLN	0.212235	0.19475	0.710523
PSMA2	0.212172	0.0543269	1.26499
APOL2	0.211922	0.535272	0.271426
ZFP1	0.2117	0.178605	0.748106
ZC3H3	0.211555	0.183529	0.736294
TMEM229B	0.211346	0.341276	0.466894
ADPRS	0.211002	0.218699	0.660153
HPGD	0.210877	0.694462	0.158351
ZNF567	0.210535	0.110839	0.955307
IRAK2	0.210486	0.481067	0.317794
BAALC	0.210256	0.597153	0.223914
PNLIPRP3	0.210121	0.565934	0.247234
TAF1B	0.210086	0.197289	0.704897
GTPBP2	0.207193	0.31971	0.495243
SPTSSA	0.207047	0.326879	0.485613
WASF1	0.207011	0.304392	0.516567
PRIMPOL	0.206986	0.377516	0.423065
RNASEH2B	0.206319	0.0426405	1.37018
HECTD2	0.206202	0.31285	0.504663
CXCL14	0.20568	0.490787	0.309107
MAGOH	0.205435	0.0786831	1.10412
OLFM4	0.20539	0.905869	0.0429344
TRPM7	0.205313	0.220816	0.655969
FCF1	0.204807	0.22004	0.657499
MYO9A	0.20478	0.234026	0.630735
RAB30	0.204502	0.383696	0.416013
EXOSC6	0.204462	0.166057	0.779744
MICOS10	0.204108	0.198621	0.701976
PCGF5	0.203804	0.0856436	1.06731
OSTM1	0.203678	0.132248	0.878611
C1orf56	0.203637	0.190738	0.719562
SLCO4A1	0.203357	0.700644	0.154503
CHPT1	0.203198	0.281231	0.550937
FBXL15	0.202919	0.217663	0.662216
CEP162	0.202834	0.594438	0.225893
DNAAF6	0.202644	0.648506	0.188086
CLEC7A	0.2024	0.55407	0.256436
NFKBIE	0.202083	0.435366	0.361146
HRH1	0.20185	0.373395	0.427831
LRRC43	0.201365	0.581903	0.23515
SPAG1	0.20131	0.470281	0.327643
ISY1	0.200993	0.102296	0.990143
TRIB3	0.200958	0.609226	0.215221
COL9A2	0.20083	0.277403	0.556889
CNOT11	0.200184	0.15559	0.808017
KYAT3	0.199256	0.292972	0.533174
TMEM117	0.198757	0.162197	0.789958
PRKAA2	0.198496	0.181138	0.741991
PYCARD	0.198329	0.0711391	1.14789
DYDC2	0.198235	0.666446	0.176235
HMG20B	0.198129	0.0390643	1.40822
EEF1AKMT2	0.198042	0.28857	0.539749
TAGLN	0.197987	0.476511	0.321927
TMEM263	0.197933	0.259406	0.58602
SPATA4	0.197751	0.704155	0.152332
SPDL1	0.197737	0.219457	0.65865
GTPBP1	0.197715	0.176589	0.753037
STK11	0.197487	0.257666	0.588942
MUS81	0.197415	0.125771	0.90042
RRP9	0.196561	0.142432	0.846391
METTL21A	0.196205	0.112334	0.949491
C15orf48	0.195897	0.367465	0.434784
EPN2	0.195836	0.0888052	1.05156
BAHD1	0.195644	0.182946	0.737678
GGH	0.195579	0.317824	0.497814
C1orf131	0.195575	0.199552	0.699943
TMEM126A	0.195376	0.129864	0.886511
SAMHD1	0.194852	0.449041	0.347714
SERPINB10	0.19482	0.756677	0.12109
TRIM5	0.194651	0.309581	0.509226
CD58	0.194632	0.0344661	1.46261
NT5DC3	0.194422	0.298615	0.524888
CSPP1	0.194204	0.50833	0.293854
TAF13	0.193745	0.151964	0.81826
MYL9	0.193722	0.30392	0.51724
TOP1MT	0.193498	0.417144	0.379714
LRRC40	0.19327	0.0901181	1.04519
MDFI	0.193203	0.41285	0.384207
ZFC3H1	0.193095	0.309914	0.508759
RNASET2	0.192859	0.288335	0.540102
NEAT1	0.192737	0.549154	0.260306
SPPL2A	0.192387	0.199815	0.699372
CFAP157	0.192351	0.635504	0.196882
PDGFA	0.192226	0.376673	0.424036
DOP1A	0.191943	0.350248	0.455624
CCNA1	0.191562	0.190909	0.719173
SERPINB7	0.191521	0.623036	0.205487
PPP2R5B	0.191295	0.365754	0.436811
PLAU	0.191288	0.560692	0.251276
TOMM5	0.191021	0.114808	0.940026
MOB1B	0.19075	0.436514	0.360002
GNPDA2	0.190709	0.0314081	1.50296
DOLPP1	0.190304	0.107442	0.968826
RBM15	0.19002	0.364272	0.438575
ZNF584	0.190006	0.224776	0.648249
CKMT2-AS1	0.189977	0.283263	0.54781
LRRC56	0.189854	0.607753	0.216273
HIVEP1	0.18982	0.361941	0.441362
NUDT18	0.189495	0.292237	0.534264
SDR16C5	0.18887	0.171254	0.76636
AC003102,1	0.188796	0.238961	0.621674
YDJC	0.188722	0.268513	0.571035
ZNF551	0.188714	0.206554	0.684966
ZNHIT2	0.188409	0.389196	0.409831
KRT6B	0.188217	0.612074	0.213196
RPP40	0.188136	0.30281	0.518829
RAB28	0.18795	0.352951	0.452285
CD55	0.187719	0.211291	0.675118
PUS3	0.187716	0.189101	0.723307
NFKB1	0.187643	0.489881	0.309909
RPUSD2	0.187197	0.14483	0.839142
CHD1	0.186966	0.194136	0.711893
PPP2CA	0.186887	0.0203223	1.69203
C1orf53	0.186663	0.303852	0.517338
NGFR	0.186537	0.492952	0.307195
ARHGAP42	0.186487	0.429486	0.367051
LYPD2	0.18634	0.76997	0.113526
PLEKHF1	0.186335	0.606293	0.217318
CAPN9	0.18611	0.635348	0.196989
TMEM38B	0.186109	0.193863	0.712504
C12orf29	0.18597	0.103328	0.985781
C19orf25	0.185846	0.0918513	1.03691
SOCS2	0.185297	0.499492	0.301471
CMTR1	0.185222	0.178881	0.747436
CDKN2A	0.185027	0.347712	0.45878
LMTK2	0.184835	0.482214	0.31676
MITD1	0.184748	0.12154	0.915279
IL1RN	0.184682	0.304955	0.515764
FRS2	0.183917	0.377591	0.422979
ATG4C	0.183717	0.309823	0.508887
SURF6	0.18361	0.0959419	1.01799
CARD19	0.183574	0.415666	0.381256
C1orf74	0.182604	0.43089	0.365634
RANBP6	0.182447	0.0948583	1.02292
RAB24	0.182403	0.273279	0.563393
PIGBOS1	0.182069	0.207519	0.682943
MZF1	0.181961	0.210362	0.677033
CMSS1	0.181878	0.324765	0.488431
POLD1	0.181785	0.18073	0.742969
DYNLT3	0.181662	0.122345	0.912413
SERPINB2	0.181499	0.316797	0.499219
RWDD2A	0.181425	0.333129	0.477388
PSD4	0.181314	0.258022	0.588343
RIT1	0.181096	0.114772	0.940165
EHD1	0.180928	0.343151	0.464515
ZNF773	0.180829	0.326884	0.485606
ISCA2	0.180785	0.0541954	1.26604
INTS8	0.180702	0.344638	0.462637
ZNF888	0.180673	0.296791	0.527549
CAP2	0.180644	0.600482	0.2215
OSGIN2	0.180604	0.263457	0.579291
DBF4	0.180242	0.203523	0.691386
RWDD4	0.180151	0.0895368	1.048
TMED7	0.180095	0.0992483	1.00328
EIF4E2	0.179847	0.16313	0.787466
ZNF549	0.179748	0.241606	0.616892
PSMA1	0.179727	0.0417588	1.37925
SH2B1	0.179481	0.181269	0.741676
MAPK8	0.179456	0.161491	0.791851
CCDC138	0.179414	0.46071	0.336572
FHL2	0.178833	0.361807	0.441523
DNMT3A	0.178633	0.149562	0.825178
EDRF1	0.178399	0.238197	0.623063
THEM6	0.178375	0.398959	0.399072
QRSL1	0.178269	0.0619607	1.20788
SUZ12	0.178252	0.222302	0.653057
TFPI2	0.178151	0.318915	0.496324
TMEM168	0.178134	0.0679759	1.16764
LY6D	0.177974	0.830024	0.0809092
NT5E	0.177578	0.690899	0.160585
ENOPH1	0.177194	0.00837249	2.07715
RNF115	0.176707	0.0862589	1.0642
PEX7	0.176263	0.209052	0.679747
EIF1AD	0.176127	0.17455	0.75808
NAA15	0.175915	0.0562409	1.24995
RIPK2	0.17586	0.317013	0.498923
ARRB1	0.175779	0.313405	0.503894
CBWD2	0.175757	0.13984	0.85437
SYNPO	0.175129	0.147298	0.831804
KMT2E	0.175127	0.0232084	1.63435
KPNA4	0.175044	0.157261	0.803378
MOB3C	0.174891	0.191708	0.71736
C11orf97	0.174727	0.674767	0.170846
FRA10AC1	0.174722	0.243508	0.613487
UBLCP1	0.17442	0.152302	0.817295
CNP	0.174335	0.266806	0.573805
ZBTB7B	0.174192	0.314559	0.502298
MARK1	0.174063	0.18365	0.736009
PAQR8	0.173974	0.613172	0.212417
NEURL3	0.173704	0.634565	0.197524
DBR1	0.173464	0.10458	0.980552
USP2	0.173068	0.663132	0.1784
PLAGL2	0.172834	0.103732	0.984088
MRPS18C	0.172565	0.224493	0.648797
EEF1AKMT3	0.17238	0.322031	0.492102
EEFSEC	0.172333	0.206796	0.684458
GAS5-AS1	0.172299	0.352118	0.453312
FGFR1OP2	0.172189	0.0853825	1.06863
IFI16	0.172014	0.2427	0.614929
MAPK7	0.171802	0.33443	0.475695
PTEN	0.171475	0.425787	0.370808
TOR1B	0.171459	0.415827	0.381088
COQ3	0.171125	0.217375	0.66279
ADORA2B	0.171094	0.134572	0.871046
PSMB9	0.171045	0.354605	0.450256
SRP19	0.171018	0.163345	0.786895
MED31	0.170809	0.368012	0.434138
BAZ1A	0.170509	0.0970769	1.01288
TTC21B	0.17031	0.421731	0.374965
PPP2R2A	0.170299	0.0311297	1.50682
ZNF189	0.170223	0.274118	0.562063
MRPL32	0.170171	0.0930218	1.03142
KIF3C	0.17017	0.52797	0.277391
RCHY1	0.170126	0.158263	0.80062
PLAUR	0.169936	0.473445	0.32473
FAM177A1	0.169764	0.0176273	1.75381
ATP11B	0.16965	0.0671984	1.17264
TPD52	0.169647	0.152722	0.816098
MBP	0.169509	0.249901	0.602233
GSR	0.169413	0.543423	0.264862
BTG3	0.169038	0.210152	0.677466
WDFY3	0.168924	0.310333	0.508172
DDX52	0.168525	0.0801424	1.09614
ARNTL2	0.168336	0.273674	0.562766
SLC25A16	0.168155	0.329865	0.481664
HIVEP2	0.167973	0.417812	0.379019
EFNB1	0.167703	0.262968	0.580097
NAT9	0.167565	0.159953	0.796006
UPRT	0.167443	0.200569	0.697736
TMA16	0.16732	0.31577	0.500629
A4GALT	0.167079	0.216643	0.664255
PTS	0.166954	0.100774	0.996653
RFK	0.166843	0.205969	0.686198
HSD17B11	0.166791	0.610311	0.214449
MEX3C	0.166769	0.238421	0.622656
SLC18B1	0.16663	0.120121	0.92038
RASSF1	0.166625	0.527306	0.277937
CLGN	0.166399	0.68738	0.162803
CWC25	0.166305	0.240402	0.619061
SMAP1	0.166247	0.225353	0.647137
RAMAC	0.166165	0.124193	0.905904
POFUT2	0.165958	0.182948	0.737671
NAB1	0.165949	0.132219	0.878705
METTL23	0.165912	0.0778599	1.10869
TMEM104	0.165769	0.142319	0.846736
MTA2	0.165706	0.233404	0.631893
RAD1	0.165687	0.0437849	1.35868
MAP3K9	0.165597	0.371576	0.429952
ENOX2	0.165562	0.163177	0.787341
AGPS	0.165247	0.272488	0.564653
YAE1	0.165196	0.249517	0.6029
RPL22L1	0.165031	0.275154	0.560424
MUTYH	0.164781	0.426034	0.370556
NTHL1	0.164712	0.263705	0.578882
MRPL50	0.164571	0.108025	0.966477
TCEAL9	0.164509	0.291989	0.534633
HTATIP2	0.164273	0.0287757	1.54097
BIRC3	0.164272	0.454485	0.34248
MRPL22	0.16414	0.143085	0.844405
GAN	0.163809	0.351366	0.45424
DHRS4	0.16363	0.326336	0.486335
ZNF354A	0.163496	0.200159	0.698624
AP3S1	0.163312	0.0599585	1.22215
UGCG	0.1632	0.281394	0.550685
TES	0.163191	0.135708	0.867394
SPHK1	0.163186	0.583474	0.233978
B3GALNT2	0.163124	0.333978	0.476282
RAB27A	0.163091	0.172896	0.762214
SPDEF	0.163071	0.480395	0.318402
SPCS3	0.163011	0.181964	0.740015
RBM7	0.16297	0.0449629	1.34715
ARHGAP17	0.162927	0.168621	0.773089
TCTEX1D4	0.162895	0.728427	0.137614
BRAP	0.162845	0.150334	0.822943
TBK1	0.16282	0.0681304	1.16666
MRPS36	0.162686	0.0812701	1.09007
DAPK3	0.162502	0.0927809	1.03254
IRGQ	0.162422	0.395076	0.40332
MYD88	0.162088	0.230225	0.637847
MRPL46	0.161879	0.11842	0.926574
ELK4	0.1618	0.347156	0.459476
KATNA1	0.161543	0.268738	0.570672
PHAX	0.161441	0.20698	0.684072
SCOC	0.161088	0.098581	1.00621
THAP1	0.161069	0.284962	0.545213
EHD4	0.160938	0.213565	0.67047
ELOVL6	0.160766	0.488334	0.311283
TRAPPC13	0.160697	0.119378	0.923076
ZNF512	0.160595	0.32228	0.491767
DHX58	0.160559	0.419992	0.376759
HPS6	0.160529	0.299205	0.524031
ZBTB17	0.160479	0.21538	0.666794
LSM3	0.160401	0.0673478	1.17168
QKI	0.160335	0.327989	0.484141
STARD4	0.160266	0.425078	0.371531
UMAD1	0.159966	0.247321	0.606738
C6orf226	0.159701	0.258754	0.587114
CLEC2B	0.159575	0.447356	0.349347
COQ10B	0.159458	0.0489547	1.31021
PARP11	0.159449	0.211647	0.674388
GPR37	0.159353	0.683497	0.165263
GALNT3	0.159326	0.028685	1.54234
DPH1	0.159295	0.278436	0.555274
FMO3	0.159252	0.852311	0.069402
MRPL58	0.15905	0.199918	0.699147
TRMT12	0.158823	0.295115	0.530009
CGRRF1	0.158795	0.292214	0.534298
FITM2	0.15872	0.277324	0.557013
GTF2E1	0.158695	0.2961	0.528562
AIF1L	0.158509	0.709539	0.149024
AL355001,2	0.158465	0.522402	0.281995
GPBP1	0.158415	0.068485	1.1644
PPIL6	0.158084	0.699634	0.155129
ZNF511	0.158005	0.353792	0.451251
GALK2	0.157919	0.459927	0.337311
ZFYVE26	0.15785	0.435128	0.361383
TMEM116	0.157519	0.343093	0.464588
APIP	0.15749	0.483121	0.315944
DRAM1	0.157413	0.496764	0.30385
CHORDC1	0.157374	0.360204	0.443452
DR1	0.157214	0.030704	1.5128
FRMD8	0.157213	0.320128	0.494676
TYW5	0.157074	0.338147	0.470894
UBOX5	0.156929	0.187504	0.72699
KCTD6	0.156742	0.36827	0.433834
BPIFB2	0.156709	NA	#VALUE!
TNFAIP8	0.1567	0.30693	0.51296
SLC35F2	0.15656	0.337088	0.472257
MEF2D	0.156482	0.467043	0.330643
DIS3	0.156458	0.181374	0.741425
PIP4K2A	0.156457	0.472817	0.325307
FOXP1	0.156348	0.029881	1.5246
TNFRSF12A	0.156054	0.485769	0.31357
SLC66A3	0.155894	0.468602	0.329196
CTSO	0.155763	0.223988	0.649776
KCNK1	0.155478	0.327429	0.484883
NOL7	0.155437	0.0471978	1.32608
ADCK1	0.155401	0.285375	0.544584
RPUSD1	0.155226	0.270747	0.567437
ARVCF	0.155131	0.377496	0.423088
GLIPR2	0.154934	0.532149	0.273967
RBMX2	0.15493	0.299816	0.523145
LAMTOR3	0.154886	0.122337	0.912442
ITGA5	0.154482	0.624015	0.204805
PRMT6	0.154369	0.089565	1.04786
FCHSD2	0.154321	0.244334	0.612016
DCAF8	0.1542	0.0705562	1.15146
WDSUB1	0.153954	0.212067	0.673527
SNX6	0.153943	0.0157496	1.80273
SLC9A3R2	0.153938	0.407859	0.38949
EEF2KMT	0.153912	0.294528	0.530874
FAM117B	0.153874	0.375607	0.425266
MTMR12	0.153669	0.336297	0.473276
MCM6	0.153636	0.449104	0.347653
COPS9	0.153632	0.286445	0.542959
UPF1	0.153441	0.481888	0.317054
MICU2	0.153355	0.235457	0.628088
TMEM87B	0.15321	0.432531	0.363983
EEA1	0.153134	0.233582	0.631561
LPIN1	0.153023	0.23451	0.629839
RNF149	0.152915	0.171616	0.765443
MAP2K3	0.152749	0.275684	0.559588
MZT1	0.152511	0.142778	0.84534
KRT23	0.152402	0.560428	0.25148
TMBIM4	0.152396	0.106708	0.971802
SP100	0.152267	0.240626	0.618658
RUBCN	0.152263	0.367251	0.435037
SLC38A6	0.152172	0.579529	0.236925
DNAJC19	0.152054	0.129904	0.886379
OMA1	0.152048	0.435973	0.360541
KLK10	0.151926	0.679123	0.168052
NUCB2	0.151475	0.691993	0.159898
EPS8L1	0.151279	0.257025	0.590024
VEGFA	0.151272	0.589774	0.229314
PACS2	0.151229	0.208715	0.680447
DUSP16	0.1512	0.288641	0.539643
METTL15	0.151184	0.359886	0.443835
ATG12	0.151167	0.0277618	1.55655
LGALS9	0.151123	0.570613	0.243659
ZCCHC17	0.151075	0.148965	0.826914
ZCCHC4	0.151058	0.315774	0.500623
CRTC2	0.151029	0.531172	0.274765
SNRPG	0.150948	0.202815	0.692899
SNAPC2	0.150745	0.34889	0.457312
FMR1	0.150549	0.230349	0.637613
CHAC1	0.150477	0.551611	0.258367
SYT12	0.150342	0.637021	0.195846
RDX	0.150246	0.0847984	1.07161
BTBD3	0.150206	0.25694	0.590168
HCG11	0.150136	0.410502	0.386685
CD47	0.150116	0.380963	0.419117
AGR3	0.149969	0.714342	0.146094
PLK4	0.149915	0.673269	0.171811
TMX3	0.14976	0.411853	0.385258
NCK1	0.149754	0.089131	1.04997
CEACAM1	0.149732	0.646798	0.189231
AIFM2	0.14972	0.546453	0.262447
NXT2	0.149712	0.192019	0.716655
ABCA5	0.149387	0.41014	0.387067
ZER1	0.149046	0.547432	0.26167
MFSD14B	0.149038	0.31194	0.505929
CCDC66	0.148874	0.505581	0.296209
FAM126B	0.148733	0.119167	0.923845
PYURF	0.148686	0.198435	0.702381
PSMB8	0.148683	0.239445	0.620794
TUBB2A	0.148512	0.259016	0.586673
UAP1	0.148471	0.235354	0.628278
MRPL41	0.148422	0.241411	0.617242
PSME2	0.148204	0.196432	0.706788
MRPS26	0.148172	0.134403	0.87159
MMGT1	0.14805	0.0766821	1.11531
SGCB	0.147929	0.252582	0.597597
CDR2	0.147626	0.308221	0.511138
ING2	0.14738	0.338872	0.469964
SERPINB1	0.147349	0.584542	0.233184
SELENOK	0.147314	0.229081	0.640011
ZNF706	0.147192	0.093397	1.02967
YEATS4	0.146979	0.249568	0.602812
FEN1	0.146833	0.382458	0.417417
VBP1	0.146718	0.0317438	1.49834
COMMD7	0.14659	0.27053	0.567784
TP53RK	0.146508	0.150822	0.821535
TFCP2	0.146449	0.328801	0.483067
BRD4	0.146437	0.230568	0.637201
SEC11C	0.146419	0.135469	0.868161
GTPBP3	0.146378	0.334991	0.474967
TMEM160	0.146261	0.307985	0.511471
MORN5	0.146247	0.787428	0.103789
LPIN2	0.146237	0.359295	0.444549
GMIP	0.146111	0.355442	0.449231
CCDC146	0.145988	0.706293	0.151015
TMEM140	0.145886	0.543326	0.264939
SESN2	0.145732	0.480441	0.31836
TOR3A	0.145641	0.212345	0.672959
SMIM14	0.145612	0.306401	0.51371
FAM210A	0.145604	0.504443	0.297188
ZBTB1	0.145592	0.217589	0.662364
WWC3	0.145591	0.393754	0.404775
SNX7	0.145474	0.101547	0.993334
FRYL	0.145377	0.416278	0.380616
UBAP1	0.145185	0.127842	0.893325
ZMYM5	0.144909	0.190576	0.719931
CSTA	0.144733	0.595604	0.225043
AC004130,2	0.144575	0.583508	0.233953
STX16	0.144566	0.018533	1.73205
PRMT3	0.144562	0.337377	0.471884
CLBA1	0.144533	0.513769	0.289232
STK38L	0.144505	0.251292	0.599821
HIF1A	0.144362	0.525241	0.279641
TMEM243	0.14425	0.175008	0.756942
EPDR1	0.143982	0.659441	0.180824
RAVER1	0.143937	0.327384	0.484943
TRMT61A	0.143914	0.432359	0.364156
KYNU	0.143875	0.552754	0.257468
SPRR2A	0.143847	0.758835	0.119853
NDUFAF7	0.143561	0.356352	0.448121
ECI2	0.143553	0.265094	0.5766
ELL	0.143552	0.389357	0.409652
ZNF433	0.143345	0.328486	0.483483
AKR1B1	0.143341	0.652904	0.18515
RGMB	0.143144	0.347303	0.459291
ADAM8	0.143118	0.592629	0.227217
USP9X	0.143071	0.347244	0.459365
C3orf38	0.143058	0.177792	0.750089
LYPLAL1	0.142916	0.353188	0.451994
EIF5	0.142869	0.210635	0.676469
EGLN3	0.142665	0.626763	0.202897
PDCD2L	0.14232	0.37454	0.426502
NIPSNAP2	0.142301	0.224873	0.648063
ITM2B	0.141805	0.12023	0.919986
MFAP2	0.141784	0.677006	0.169408
SLC33A1	0.141722	0.20639	0.685311
HMGN1	0.141714	0.246914	0.607454
ZNFX1	0.141693	0.281331	0.550782
PCMT1	0.141672	0.0353133	1.45206
PRKD3	0.141654	0.405263	0.392263
SC5D	0.141435	0.376804	0.423884
GTDC1	0.141339	0.2173	0.662941
AZI2	0.141008	0.0757769	1.12046
LRATD2	0.140958	0.436422	0.360093
SLC7A2	0.140866	0.656569	0.18272
KDM4B	0.140846	0.284344	0.546155
IFT74	0.140835	0.591409	0.228112
MKKS	0.140744	0.19406	0.712063
TMEM123	0.140733	0.289022	0.539069
ANP32E	0.140701	0.153869	0.81285
BTN3A3	0.140282	0.505292	0.296457
ZNF37A	0.140237	0.353517	0.45159
POLB	0.140055	0.377861	0.422668
DTWD2	0.140051	0.478947	0.319713
TMEM165	0.139875	0.212858	0.67191
ACAT1	0.139686	0.483286	0.315796
TXNDC9	0.139573	0.157752	0.802026
MRPS10	0.139399	0.105376	0.977257
ADCK5	0.139393	0.390305	0.408596
GMFB	0.139383	0.18349	0.736388
ABHD13	0.139326	0.112663	0.948217
COX5A	0.139315	0.0441467	1.3551
PPP2R5A	0.139099	0.318819	0.496456
MTLN	0.13905	0.398212	0.399886
CWF19L1	0.138905	0.254547	0.594233
SLC9A1	0.138649	0.250969	0.60038
OTUD6B-AS1	0.138509	0.338711	0.470171
AMOTL1	0.138303	0.588806	0.230028
C4orf33	0.137956	0.374543	0.426499
SPRY1	0.137897	0.348399	0.457923
ATL3	0.137873	0.459286	0.337917
TNFRSF10D	0.137747	0.599433	0.22226
GULP1	0.137667	0.537477	0.26964
NDUFAF2	0.13762	0.2736	0.562883
GTF2F2	0.137614	0.314462	0.502432
PLEK2	0.137451	0.477104	0.321387
GSKIP	0.137405	0.131933	0.879646
C2orf73	0.137276	0.728042	0.137844
HEXB	0.137264	0.486469	0.312945
ZC3H7A	0.137062	0.188985	0.723572
LIPG	0.137003	0.678645	0.168358
UBQLN2	0.13696	0.0906122	1.04281
ZHX1	0.136949	0.307244	0.512517
GLS	0.13677	0.640185	0.193695
C1GALT1C1	0.136673	0.0469408	1.32845
FAM81B	0.136546	0.798072	0.097958
NIPA2	0.13654	0.170926	0.767193
ABHD17B	0.136517	0.318561	0.496807
CAPZA2	0.136406	0.0953344	1.02075
PLAT	0.136383	0.817867	0.0873172
PDK1	0.136285	0.647348	0.188862
IPMK	0.136282	0.549108	0.260342
MAST2	0.136241	0.306672	0.513325
LACTB2	0.136094	0.228278	0.641536
SLC35B1	0.136044	0.154213	0.81188
MEIS2	0.136041	0.442951	0.353645
YKT6	0.135972	0.347955	0.458477
ANAPC13	0.135791	0.210785	0.676161
PFDN4	0.135742	0.380123	0.420076
TMEM128	0.135675	0.151617	0.819251
LINC01765	0.135642	0.753027	0.12319
LY6E	0.135387	0.463294	0.334143
DXO	0.13525	0.300983	0.521458
C1orf216	0.135072	0.443317	0.353286
AK6	0.134949	0.264565	0.577468
SEC24A	0.134758	0.455919	0.341112
EPCAM	0.134752	0.220269	0.657048
LPAR1	0.134728	0.392175	0.40652
YY1	0.134619	0.0926545	1.03313
PRELID1	0.134471	0.208252	0.68141
S1PR2	0.13429	0.508283	0.293895
RNF19A	0.134269	0.271377	0.566428
CPSF6	0.13419	0.0968558	1.01387
MAP3K11	0.134139	0.348586	0.45769
ELL2	0.133973	0.321129	0.493321
NCCRP1	0.133966	0.670979	0.173291
PSMA4	0.133802	0.171699	0.765233
CEBPZ	0.133792	0.241929	0.616312
CREB1	0.133792	0.133527	0.874431
TACO1	0.133782	0.221466	0.654693
TIMM22	0.133763	0.186848	0.728512
CPEB4	0.133598	0.489856	0.309932
ZNHIT6	0.133588	0.353815	0.451223
UBE2O	0.133577	0.463419	0.334027
AAGAB	0.133572	0.079292	1.10077
RDH10	0.133547	0.19298	0.714488
OMG	0.133446	0.829949	0.0809485
MOSPD1	0.133408	0.278818	0.554678
SERPINB4	0.133349	0.709058	0.149318
PLOD2	0.133249	0.412628	0.384441
C1GALT1	0.133146	0.46023	0.337025
CREB3L1	0.133097	0.610061	0.214626
ARHGEF38	0.133093	0.61733	0.209482
LARP7	0.133062	0.351137	0.454523
POLR3H	0.133016	0.241085	0.61783
CFAP300	0.133007	0.752583	0.123445
ZNF432	0.132987	0.496686	0.303918
BZW1	0.132903	0.211946	0.673776
RPIA	0.132829	0.437973	0.358553
PSMA6	0.132693	0.137203	0.862637
PSMA3	0.132684	0.0599409	1.22228
LINC00511	0.132682	0.468604	0.329194
DEK	0.132446	0.115285	0.938228
EIF4E	0.132309	0.101964	0.991552
SLC5A3	0.132197	0.712251	0.147367
PJA1	0.132137	0.171863	0.764817
HAPLN3	0.132108	0.682511	0.165891
GSTA2	0.13199	0.746593	0.126916
SIPA1	0.131985	0.416375	0.380515
FAM110A	0.131943	0.443199	0.353402
LOX	0.131813	0.542447	0.265643
SLFN13	0.131746	0.663076	0.178437
PGRMC2	0.131635	0.370916	0.430725
CFAP161	0.131341	0.728632	0.137492
CASP1	0.13134	0.405743	0.391749
GCC2	0.13122	0.523286	0.281261
PPP3CC	0.130964	0.282693	0.548685
EEF2K	0.130906	0.360623	0.442947
CFAP74	0.130765	0.751638	0.123992
SERTAD1	0.130757	0.399796	0.398162
FADD	0.130598	0.539052	0.268369
ME3	0.130516	0.549853	0.259754
PRKAB2	0.130455	0.344198	0.463192
RALY	0.130361	0.247366	0.606659
ARMT1	0.130327	0.211271	0.67516
SFT2D1	0.130194	0.120886	0.917624
DNAH1	0.130137	0.660927	0.179847
ADCY6	0.130042	0.345551	0.461488
ZNF580	0.130004	0.301036	0.521381
SNRPB	0.129866	0.326436	0.486202
SELENOT	0.129634	0.0378213	1.42226
AARS2	0.129618	0.459036	0.338154
CCDC50	0.129593	0.337012	0.472355
DPH3	0.129486	0.301451	0.520784
COMMD10	0.129246	0.245345	0.610223
TMEM51	0.129166	0.441797	0.354777
MYDGF	0.129157	0.554667	0.255967
TLK1	0.129121	0.444698	0.351934
EVI5	0.129113	0.250512	0.601171
MORN2	0.129027	0.722833	0.140962
LYNX1	0.128947	0.801041	0.0963451
UBL4A	0.128873	0.215977	0.665592
SNX3	0.128843	0.0726524	1.13875
NDUFC2	0.128761	0.139825	0.854416
PPP1CC	0.128751	0.182147	0.739579
PRR14	0.128611	0.503095	0.29835
STAM	0.128543	0.229429	0.639351
KIAA0100	0.128503	0.6226	0.205791
HAGHL	0.12834	0.661876	0.179223
FBXO22	0.128315	0.29089	0.536271
CST6	0.128284	0.662736	0.178659
PLXNB3	0.128252	0.476987	0.321493
PIGF	0.128176	0.20698	0.684071
PARP12	0.128073	0.719342	0.143065
UBA2	0.127877	0.0621586	1.2065
RUSC2	0.127857	0.497863	0.30289
ZNF574	0.127847	0.261607	0.582351
COX17	0.1277	0.363395	0.439621
TMEM190	0.127563	0.809806	0.0916191
FAM220A	0.127556	0.211947	0.673772
HIGD1A	0.12754	0.118466	0.926405
SKIL	0.127479	0.312673	0.504909
FABP4	0.127405	0.943721	0.0251563
ZNF335	0.127402	0.544166	0.264269
YTHDC2	0.127259	0.413799	0.38321
ITSN2	0.127236	0.181541	0.741025
POLR3D	0.127179	0.371315	0.430257
PAFAH1B2	0.127081	0.363006	0.440087
API5	0.127061	0.073552	1.13341
CMC2	0.12706	0.2756	0.55972
BRAT1	0.127009	0.23826	0.622948
ROPN1B	0.127004	0.812855	0.0899868
USF1	0.126873	0.234037	0.630715
OSMR	0.126853	0.671195	0.173151
ZNF280D	0.126802	0.506275	0.295614
ICE1	0.126768	0.352483	0.452862
B2M	0.126749	0.291373	0.535551
HSD3B7	0.126741	0.700666	0.154489
SNX16	0.126615	0.622582	0.205803
LRATD1	0.126553	0.63721	0.195717
KRCC1	0.126408	0.32262	0.491309
GPN3	0.126336	0.213283	0.671045
RHBDL2	0.126168	0.242612	0.615088
GTF2A2	0.126083	0.20495	0.688352
KHSRP	0.126037	0.44169	0.354883
CBWD1	0.125908	0.462049	0.335312
NEDD9	0.125754	0.626546	0.203047
DRAP1	0.125732	0.350793	0.454949
HNMT	0.125661	0.590747	0.228599
ZCCHC10	0.125654	0.291849	0.534842
XPO4	0.125524	0.502941	0.298483
HLA-F	0.125518	0.678236	0.168619
CIAO2A	0.125494	0.267369	0.572889
NADK2	0.125457	0.275983	0.559117
TXNL4B	0.125389	0.432398	0.364116
PGAM1	0.125298	0.454587	0.342383
GPT2	0.125276	0.30431	0.516684
CDCA4	0.125269	0.199689	0.699645
CLCC1	0.125264	0.246328	0.608486
WSB2	0.125239	0.360312	0.443321
ZNF614	0.12502	0.412711	0.384354
SNRPE	0.125018	0.202882	0.692756
CLIC3	0.125006	0.427526	0.369037
ADPGK	0.124983	0.313667	0.503531
ZNF281	0.124793	0.444729	0.351905
PUDP	0.124734	0.7032	0.152921
ZCCHC8	0.124634	0.267489	0.572694
MICALL2	0.124611	0.46039	0.336874
GTF2H5	0.124608	0.422854	0.37381
SMIM29	0.124584	0.407173	0.390221
ACYP2	0.124551	0.269818	0.568929
GPR160	0.124392	0.429721	0.366813
FBXL4	0.124374	0.343712	0.463805
TAF12	0.124338	0.379327	0.420986
TRAM2	0.124288	0.659506	0.180781
HMGA1	0.124082	0.334392	0.475744
ZMYM1	0.124023	0.375506	0.425384
MARCHF5	0.123897	0.260609	0.58401
NFYA	0.123884	0.458767	0.338408
SLC7A6	0.123749	0.499899	0.301118
ZNF587B	0.123703	0.555045	0.255672
CYP2C18	0.123702	0.816003	0.0883083
GEMIN7	0.123619	0.278548	0.5551
FAM20B	0.123531	0.280613	0.551892
ETFRF1	0.123452	0.295542	0.529381
UBE2V2	0.123437	0.191757	0.71725
DHFR2	0.123398	0.389589	0.409394
SCLT1	0.123078	0.436088	0.360426
THUMPD2	0.123071	0.387767	0.411429
USP14	0.122872	0.255569	0.592492
ITPKB	0.122835	0.535762	0.271028
ELK1	0.122831	0.346203	0.46067
SIX1	0.122766	0.385839	0.413594
TLR2	0.122765	0.480115	0.318654
IER3IP1	0.122726	0.167193	0.776781
ZNF92	0.122611	0.511378	0.291258
POLR2K	0.122402	0.189215	0.723044
SNAPC1	0.12235	0.459362	0.337845
CILK1	0.122343	0.547914	0.261288
BNIP3	0.12222	0.143711	0.842509
GORASP1	0.1222	0.180001	0.744725
PSMG2	0.122178	0.070943	1.14909
MCTS1	0.122174	0.2374	0.624519
SEC22A	0.122034	0.277581	0.55661
KIF9	0.122003	0.749727	0.125097
PWWP2A	0.121901	0.429236	0.367304
ABRAXAS1	0.121857	0.628972	0.201369
PWWP3A	0.121854	0.35503	0.449735
MSL1	0.121803	0.387073	0.412207
RAB18	0.121692	0.0543631	1.2647
LMNA	0.121689	0.204265	0.689805
ORC2	0.121527	0.297356	0.526723
CDC42SE2	0.121344	0.2416	0.616904
CHIC2	0.121199	0.213466	0.670671
ZNF639	0.121188	0.488329	0.311288
UPF3B	0.121183	0.465404	0.33217
STK17A	0.121171	0.468818	0.328995
NAV1	0.121127	0.536136	0.270725
ZBBX	0.121104	0.777659	0.109211
LRAT	0.121045	0.565413	0.247634
FAM13B	0.12102	0.280894	0.551457
PPP2R1B	0.121008	0.150357	0.822877
NCBP2AS2	0.120977	0.398133	0.399972
UTP23	0.120902	0.394181	0.404304
ATP2B1	0.12086	0.489829	0.309955
IL18	0.120831	0.382241	0.417663
TAF11	0.120769	0.252091	0.598443
G2E3	0.120713	0.325971	0.486821
RPS6KC1	0.120664	0.398721	0.399331
TBL1XR1	0.120641	0.245274	0.610349
SHROOM2	0.120628	0.416003	0.380904
WASHC4	0.120607	0.402898	0.394805
GIHCG	0.1206	0.768876	0.114144
C12orf73	0.120588	0.429098	0.367443
RBX1	0.120538	0.295587	0.529315
TXNIP	0.12039	0.385592	0.413872
TRIAP1	0.120337	0.22641	0.645104
TSPAN8	0.120329	0.608318	0.215869
SELENOM	0.120271	0.440668	0.355889
SERPINB9	0.120236	0.680331	0.16728
CFAP97D2	0.120175	0.80416	0.0946577
DNAJC15	0.12016	0.239659	0.620407
GGPS1	0.120083	0.257865	0.588607
USP38	0.120006	0.369574	0.432299
POLI	0.119878	0.414468	0.382509
THUMPD1	0.119874	0.161791	0.791046
LAGE3	0.119832	0.417528	0.379314
NID1	0.119828	0.834574	0.0785353
LHPP	0.119825	0.33598	0.473686
TUT4	0.119776	0.402083	0.395684
TLE3	0.11962	0.191324	0.718231
DNAJC17	0.119616	0.278884	0.554576
HUS1	0.119513	0.32976	0.481802
C2orf49	0.119511	0.529265	0.276327
NIP7	0.11951	0.245458	0.610023
DNAJA1	0.119487	0.145546	0.837001
APOL1	0.119426	0.742376	0.129376
CHURC1	0.119409	0.62948	0.201018
BNIP2	0.119352	0.306407	0.513702
SLC35A1	0.119341	0.511717	0.29097
C6orf47	0.119303	0.368089	0.434047
MAN2A1	0.119286	0.272087	0.565293
IPPK	0.119181	0.316606	0.499481
MYNN	0.11917	0.201805	0.695068
LRRFIP2	0.119111	0.24644	0.608288
INTS13	0.119059	0.441825	0.35475
S100A4	0.118987	0.716518	0.144773
UBE2J2	0.118948	0.25103	0.600274
TRAF6	0.118922	0.334241	0.47594
CES4A	0.118811	0.716889	0.144548
TRUB1	0.118802	0.301947	0.52007
SH3BP2	0.118742	0.662061	0.179102
TSPAN13	0.1187	0.337431	0.471815
UBXN2A	0.118457	0.336009	0.473649
SLC19A2	0.118425	0.737634	0.132159
MSH2	0.118332	0.408632	0.388668
CDK20	0.11833	0.616138	0.210322
ZNF558	0.118289	0.362085	0.441189
EAF2	0.118216	0.578445	0.237738
AKR1C1	0.118183	0.592345	0.227425
ZUP1	0.11814	0.303516	0.517819
CRKL	0.118081	0.464279	0.333221
ABHD8	0.118005	0.374099	0.427013
OGFOD1	0.117936	0.203299	0.691865
C6orf62	0.117863	0.393772	0.404755
SNTN	0.117809	0.824202	0.0839661
UPF2	0.117726	0.328937	0.482887
CCM2	0.117672	0.455283	0.341718
NRF1	0.117656	0.50621	0.295669
ANGPTL4	0.117592	0.763691	0.117082
SLC9A6	0.117499	0.228778	0.640585
ARHGEF37	0.117457	0.23491	0.629099
MIS18BP1	0.117454	0.332228	0.478564
STRN4	0.117391	0.462345	0.335033
SPATA33	0.11731	0.679659	0.167709
CLP1	0.117273	0.428517	0.368032
MZT2A	0.117214	0.554632	0.255995
PRSS16	0.117193	0.382307	0.417588
ADAMTSL5	0.117158	0.527478	0.277796
TRMT2A	0.117133	0.338401	0.470568
BOP1	0.117102	0.48564	0.313685
GMEB2	0.117	0.5193	0.284582
ANLN	0.116998	0.549977	0.259655
HSCB	0.116936	0.500203	0.300854
SLC41A2	0.116904	0.599146	0.222467
EXOSC5	0.11689	0.527754	0.277568
RRS1	0.116854	0.462777	0.334628
KCMF1	0.116638	0.214006	0.669575
FAM111A	0.116627	0.314996	0.501695
CREBZF	0.116576	0.645433	0.190149
DLGAP4	0.116543	0.163464	0.786578
ORAI2	0.116476	0.716612	0.144716
METTL5	0.116436	0.244207	0.612243
MAN2B1	0.11629	0.548533	0.260798
PSMA3-AS1	0.116286	0.297195	0.526959
TMEM184B	0.11628	0.461454	0.335871
GBP2	0.11628	0.401708	0.396089
SHISA5	0.116194	0.289686	0.538073
AP4E1	0.11616	0.699324	0.155322
C11orf88	0.116154	0.791608	0.10149
EZR	0.116102	0.378939	0.421431
PCNA	0.116071	0.253067	0.596765
CFLAR	0.115909	0.170939	0.767158
USP33	0.115853	0.212829	0.671968
CRCP	0.115848	0.248484	0.604701
SEMA4F	0.115689	0.515656	0.28764
SNIP1	0.115681	0.410809	0.386361
C20orf27	0.115603	0.427645	0.368917
GJB3	0.11549	0.457507	0.339602
ANKRD12	0.11545	0.311532	0.506498
BRF1	0.11544	0.472157	0.325913
LYRM7	0.115417	0.485221	0.314061
NUFIP2	0.115375	0.502369	0.298977
PCGF6	0.115277	0.466169	0.331457
TCEA1	0.115193	0.0843391	1.07397
OCIAD1	0.115115	0.0791753	1.10141
ITGB8	0.115018	0.41087	0.386295
HCCS	0.114992	0.254227	0.594779
MPST	0.114951	0.404808	0.392751
MTF1	0.114908	0.49225	0.307814
ZNF846	0.11488	0.493316	0.306875
DVL2	0.11486	0.263494	0.579229
UGP2	0.114818	0.189594	0.722176
RALGAPB	0.11472	0.479769	0.318968
VPS45	0.114703	0.229722	0.638797
RICTOR	0.114686	0.536165	0.270701
ARSJ	0.114677	0.491785	0.308225
TMEM126B	0.114657	0.348539	0.457749
PSMD6	0.114615	0.140131	0.853464
PDCL3	0.114563	0.317645	0.498058
MAF1	0.114554	0.364255	0.438595
NRDE2	0.114521	0.345261	0.461853
TMEM161B	0.114489	0.578073	0.238018
LYPD6B	0.114483	0.701806	0.153783
UBE2B	0.114419	0.19383	0.712578
UBE2F	0.114291	0.419099	0.377683
NUDCD1	0.114154	0.263375	0.579425
NBEAL1	0.114098	0.411192	0.385956
MINPP1	0.11409	0.347845	0.458614
PLA2G15	0.114005	0.342717	0.465064
VAMP7	0.113957	0.179552	0.745809
B3GAT3	0.113938	0.343392	0.46421
WAPL	0.113925	0.181443	0.74126
PYCR3	0.113917	0.582224	0.23491
FAM8A1	0.113881	0.316336	0.499851
TTC39A	0.113777	0.306837	0.513093
GCFC2	0.113722	0.506481	0.295437
GNPTG	0.11369	0.367488	0.434756
DMAC2L	0.113637	0.41074	0.386433
USP1	0.113535	0.227826	0.642396
STPG1	0.113342	0.633398	0.198324
ABT1	0.11331	0.307058	0.512779
FAM98A	0.113291	0.364069	0.438816
NOTCH3	0.113145	0.470287	0.327637
DOCK5	0.113076	0.505869	0.295962
STMN1	0.113018	0.524179	0.28052
R3HDM2	0.113009	0.426935	0.369638
DNTTIP1	0.113003	0.452534	0.344349
NSMCE2	0.11293	0.402519	0.395213
TBCC	0.112828	0.207895	0.682155
ISYNA1	0.112642	0.735521	0.133405
MCUB	0.112564	0.502392	0.298957
DDX28	0.112542	0.376746	0.423951
PSMB10	0.112539	0.309957	0.508699
CNIH1	0.11246	0.129686	0.887107
KLHL7	0.112438	0.279505	0.553611
TPBG	0.112357	0.489767	0.310011
RAB5A	0.112332	0.102082	0.991049
FBXW5	0.112167	0.390745	0.408106
CRB3	0.112072	0.360742	0.442803
C1D	0.112015	0.511986	0.290742
IFRD2	0.111923	0.528425	0.277016
MARVELD2	0.111866	0.387638	0.411574
PRXL2B	0.111856	0.447068	0.349626
CHTOP	0.111848	0.260701	0.583857
MPHOSPH10	0.111753	0.313874	0.503245
TCTEX1D2	0.111744	0.766567	0.11545
NORAD	0.111636	0.198083	0.703153
FASTKD1	0.111616	0.58622	0.231939
SMARCAL1	0.111603	0.5086	0.293624
GFOD2	0.111543	0.404317	0.393278
SP3	0.111515	0.31051	0.507924
PHF13	0.11147	0.566374	0.246897
GTF3C6	0.111336	0.272846	0.564082
ACSS2	0.111317	0.382668	0.417178
MNS1	0.111314	0.816099	0.0882572
KRAS	0.111284	0.211384	0.674928
FBXO2	0.111283	0.572829	0.241975
MTHFD2	0.111092	0.624012	0.204807
UCHL5	0.110976	0.0946442	1.02391
DHX34	0.110933	0.501606	0.299638
EEF1E1	0.110931	0.390103	0.40882
SUB1	0.110886	0.20586	0.686428
EMP1	0.110885	0.501855	0.299422
MOB4	0.110837	0.126917	0.896482
MAP2K2	0.11078	0.530686	0.275162
BTBD1	0.110735	0.550803	0.259004
SHLD2	0.110711	0.296415	0.528099
PANK4	0.11071	0.458498	0.338662
STK33	0.110677	0.788207	0.10336
IMPA1	0.110596	0.348261	0.458096
ERGIC2	0.110541	0.258947	0.58679
ATL1	0.110472	0.390467	0.408415
CCND1	0.110372	0.577944	0.238114
SLC25A32	0.110272	0.514731	0.28842
PISD	0.11023	0.426262	0.370323
GUCY1A1	0.110227	0.782268	0.106644
SERPINB3	0.110209	0.708146	0.149877
SNAP29	0.110151	0.179911	0.744943
TMED5	0.110009	0.230931	0.636517
TSPAN17	0.109995	0.331902	0.47899
PSCA	0.10993	0.756842	0.120995
DYNLRB2	0.109872	0.811361	0.0907857
LOXL4	0.109833	0.394346	0.404122
RCAN3	0.109781	0.603378	0.219411
P2RY2	0.109699	0.354859	0.449945
PGRMC1	0.109605	0.120462	0.919149
EIF3J	0.109522	0.25508	0.593323
ADK	0.109476	0.2853	0.544698
DNAAF1	0.109352	0.788225	0.10335
C19orf33	0.109334	0.472614	0.325494
IGSF9	0.109172	0.510974	0.291601
MCCC2	0.109162	0.16363	0.786138
LATS1	0.109153	0.433767	0.362744
FILIP1	0.109146	0.796083	0.0990419
TXNDC16	0.109093	0.535141	0.271532
LYPLA1	0.108881	0.134265	0.872038
CDC42EP1	0.108838	0.65056	0.186712
ACAP2	0.10879	0.384795	0.41477
RFC4	0.108782	0.521019	0.283147
TPM4	0.108778	0.323763	0.489773
C4orf3	0.108535	0.288989	0.539119
EFHB	0.108512	0.799997	0.0969118
RNF130	0.108506	0.275862	0.559308
PPP2R5E	0.108503	0.224572	0.648645
KIAA0040	0.108498	0.621969	0.206231
CDC37L1	0.108491	0.382118	0.417803
VAMP4	0.108481	0.515792	0.287525
AP5M1	0.108476	0.222013	0.653622
UHRF1BP1	0.108393	0.496505	0.304076
AP1AR	0.108374	0.667607	0.175479
COX16	0.108284	0.462056	0.335306
PCYT2	0.108255	0.527837	0.2775
ARPC5L	0.108242	0.278294	0.555497
CORO1C	0.108168	0.316186	0.500058
RAB2A	0.108159	0.249915	0.602208
GK	0.108123	0.690322	0.160948
USP16	0.108052	0.385691	0.41376
SCFD1	0.108046	0.298201	0.52549
EDEM1	0.107951	0.614379	0.211564
MRPS30	0.107939	0.22002	0.657538
RAB5IF	0.10791	0.365845	0.436703
CCDC34	0.107847	0.73955	0.131033
NRBF2	0.107657	0.309974	0.508675
GNAL	0.107657	0.567151	0.246301
GNG5	0.107655	0.16125	0.7925
MRPL44	0.107535	0.160466	0.794618
ALG2	0.107475	0.344354	0.462994
TRIP11	0.107464	0.465025	0.332524
MXRA7	0.107462	0.434514	0.361996
RNF128	0.107347	0.518796	0.285003
UNC50	0.107331	0.137247	0.862496
ECT2	0.107297	0.408705	0.38859
GNAI3	0.107245	0.0503392	1.29809
ERO1A	0.10723	0.561991	0.250271
TRIM8	0.107222	0.345147	0.461996
CYB561D2	0.107215	0.373398	0.427828
POLR3F	0.107171	0.462573	0.334819
URGCP	0.107112	0.268939	0.570346
HSPB11	0.107006	0.648634	0.188
R3HCC1L	0.106894	0.546261	0.2626
B4GALT4	0.106889	0.416706	0.38017
AGFG1	0.106836	0.440017	0.35653
TWSG1	0.106829	0.498892	0.301993
ATP1B3	0.106787	0.279382	0.553801
WWTR1	0.106723	0.276345	0.558548
ZNF71	0.106689	0.453641	0.343288
TMEM184C	0.106621	0.280001	0.55284
MRPS6	0.106618	0.702112	0.153593
C22orf39	0.10644	0.298816	0.524596
DCUN1D5	0.106406	0.182629	0.73843
C21orf58	0.106376	0.782323	0.106614
CNIH4	0.106342	0.43204	0.364476
EXOC6	0.106316	0.463424	0.334021
WDFY2	0.10627	0.421627	0.375072
ACTL6A	0.106247	0.212439	0.672766
LCMT2	0.106241	0.427526	0.369037
TMEM70	0.106047	0.640847	0.193246
CREBRF	0.106041	0.739653	0.130972
RCE1	0.106007	0.411693	0.385427
SUMO1	0.105845	0.210797	0.676135
NMT2	0.105803	0.440529	0.356026
NAAA	0.105765	0.458951	0.338233
PLPP1	0.105692	0.593588	0.226515
SLC66A1	0.105676	0.428726	0.36782
HARBI1	0.105526	0.428242	0.368311
ATP6V0A2	0.105481	0.396426	0.401838
RARRES1	0.105351	0.905519	0.0431025
SRD5A1	0.105282	0.528167	0.277229
CAND1	0.105229	0.375221	0.425712
TMEM212	0.105225	0.804814	0.0943046
CKS2	0.10522	0.604498	0.218605
DESI1	0.105171	0.479059	0.319611
PITPNB	0.105153	0.162841	0.788236
KATNBL1	0.104977	0.302177	0.519739
REX1BD	0.104951	0.470918	0.327055
PHYH	0.104893	0.420174	0.376571
ARID5A	0.104891	0.689659	0.161366
DCUN1D1	0.104886	0.166033	0.779806
PSMC6	0.10488	0.253237	0.596472
PPA1	0.104868	0.287978	0.54064
TEN1	0.104846	0.412165	0.384929
FUT11	0.104782	0.608542	0.215709
RBM47	0.104728	0.309313	0.509601
KLC2	0.104669	0.507007	0.294986
PHTF1	0.104668	0.639496	0.194162
ARHGEF40	0.104601	0.475296	0.323036
SSR1	0.10446	0.23267	0.633259
SEPTIN10	0.10443	0.240644	0.618626
MAGEF1	0.104356	0.184546	0.733895
SNX4	0.10434	0.168999	0.772117
GRB2	0.104317	0.204698	0.688886
KLHDC10	0.104311	0.468377	0.329405
COPS2	0.104299	0.230182	0.637929
MAP9	0.104275	0.657283	0.182247
NINL	0.104232	0.509631	0.292744
RRAS	0.104219	0.51042	0.292072
BCAP29	0.104212	0.114235	0.942199
RBM27	0.104198	0.517271	0.286282
RBMX	0.104194	0.216089	0.665367
NDUFA5	0.104165	0.354259	0.450679
ZNF576	0.104115	0.491465	0.308507
SNRPD1	0.104028	0.411968	0.385137
BLZF1	0.103969	0.465933	0.331676
CCDC93	0.103917	0.444126	0.352494
MFSD9	0.103806	0.272833	0.564103
COPS8	0.103776	0.194653	0.710739
SAFB	0.10372	0.383707	0.416
RSL24D1	0.103688	0.390925	0.407906
TOLLIP	0.103683	0.295439	0.529532
ELP6	0.103651	0.296186	0.528435
DUT	0.103465	0.233561	0.6316
CYP4F11	0.103427	0.877671	0.0566685
ARL6IP6	0.103302	0.424897	0.371716
SCO1	0.1033	0.261728	0.58215
CCNC	0.103258	0.17433	0.758628
C7orf50	0.10308	0.265296	0.576269
ANKRD10	0.102937	0.507817	0.294292
TIFA	0.102915	0.539233	0.268224
STXBP3	0.102914	0.148138	0.829333
RREB1	0.102896	0.32101	0.493481
PSPC1	0.102857	0.397724	0.400418
THTPA	0.102846	0.434721	0.36179
NUTF2	0.102819	0.142866	0.84507
TMEM64	0.102781	0.524383	0.280351
ANTKMT	0.102741	0.643877	0.191197
SPATA13	0.102731	0.58774	0.230814
LTBR	0.102688	0.418886	0.377904
GCHFR	0.102674	0.401526	0.396286
MTMR11	0.102668	0.52573	0.279237
CAVIN1	0.102608	0.623711	0.205016
AMN1	0.10258	0.463108	0.334318
ZCCHC7	0.1025	0.331771	0.479161
RAB31	0.102375	0.456991	0.340093
CDK7	0.102359	0.29385	0.531875
WNK2	0.102312	0.608647	0.215634
RPE	0.102309	0.364041	0.43885
CMTR2	0.102279	0.43892	0.357615
FBLIM1	0.10227	0.594277	0.226011
WDR31	0.102219	0.765915	0.11582
EFCAB2	0.102218	0.605021	0.218229
KCNS3	0.102213	0.673937	0.171381
RPF1	0.102092	0.465429	0.332147
NUDCD2	0.102015	0.197705	0.703982
GPSM2	0.10198	0.552297	0.257828
UBE2E1	0.101806	0.480159	0.318615
STX19	0.10167	0.471117	0.326872
ACTR3	0.101669	0.289135	0.538899
ELOVL5	0.101527	0.106744	0.971657
NOP58	0.101482	0.438381	0.358148
ZNF41	0.101474	0.560998	0.251039
COPS4	0.101373	0.422264	0.374415
EIF2S2	0.101341	0.501632	0.299615
S100A6	0.10127	0.406899	0.390513
RCN2	0.101252	0.234477	0.6299
PRRG4	0.10123	0.448898	0.347852
HINT2	0.10122	0.323673	0.489893
ALPL	0.101105	0.667546	0.175519
SRFBP1	0.101081	0.458352	0.338801
RIOX2	0.101065	0.256884	0.590263
SAAL1	0.101046	0.473796	0.324408
PNPLA2	0.100988	0.485781	0.31356
NOTCH2	0.100981	0.673015	0.171975
EFCAB1	0.100972	0.816736	0.0879185
ARL14EP	0.100937	0.305642	0.514787
SLC35D1	0.100926	0.571889	0.242688
FNTA	0.100911	0.314501	0.502378
ZNF395	0.100875	0.462038	0.335322
ARMC5	0.100852	0.573023	0.241828
MALAT1	0.100845	0.508011	0.294127
HOOK1	0.100666	0.575759	0.239759
FAM120A	0.100661	0.417016	0.379847
PRELID3B	0.10066	0.329591	0.482024
WDR63	0.10064	0.824786	0.0836589
INTS12	0.100595	0.472557	0.325546
HAUS2	0.1005	0.447851	0.348867
OPLAH	0.100455	0.639286	0.194305
USP15	0.10034	0.269752	0.569036
SGPP2	0.100295	0.522013	0.282319
ZSWIM8	0.100198	0.502057	0.299247
PIAS2	0.100195	0.294826	0.530434
PIH1D2	0.100147	0.833234	0.0792332
NME5	0.1001	0.803029	0.0952686
RNF213	0.100091	0.487899	0.31167
IQCG	0.100026	0.795768	0.0992137
DNAJC18	0.100022	0.581602	0.235374
DUSP10	0.099986	0.656836	0.182543
RRP1B	0.0999249	0.359483	0.444321
VPS37B	0.0999137	0.209033	0.679785
ATOX1	0.0999087	0.222055	0.65354
SRSF2	0.0998454	0.440278	0.356273
RASSF7	0.0998217	0.486034	0.313333
OCA2	0.0997273	0.759133	0.119682
HAUS4	0.0996167	0.483101	0.315962
METAP2	0.0996082	0.255316	0.592922
ZNF174	0.0995762	0.538678	0.268671
PPRC1	0.0995003	0.589376	0.229608
CPD	0.0994704	0.694	0.158641
GIGYF1	0.0994342	0.569664	0.244381
LYRM2	0.0994335	0.466308	0.331327
CENPX	0.0994221	0.393319	0.405255
CDKN2AIP	0.0993821	0.293836	0.531895
TAF1D	0.0993282	0.407904	0.389442
OTUD6B	0.0992919	0.440414	0.356139
DPY19L4	0.0992705	0.461729	0.335613
DPY30	0.0992023	0.581337	0.235572
HNRNPH1	0.0991758	0.449785	0.346995
LEMD3	0.0991631	0.566673	0.246668
MSMB	0.0990669	0.869368	0.0607963
SLC2A12	0.0990493	0.796546	0.0987893
TOR1AIP2	0.0990439	0.446984	0.349708
SYT17	0.0989647	0.559218	0.252419
MFSD5	0.0989227	0.235498	0.628014
UBE2K	0.0989208	0.209117	0.679611
NR1D1	0.0988851	0.771014	0.112938
AKIRIN1	0.0988291	0.306473	0.513608
NAA20	0.0987897	0.487443	0.312076
ZNF250	0.0987848	0.516786	0.286689
BPNT1	0.0987323	0.287687	0.541079
NPLOC4	0.0986613	0.195832	0.708117
SREK1IP1	0.0986345	0.365134	0.437548
JMY	0.0985323	0.423388	0.373262
HEATR6	0.0984679	0.434817	0.361694
FBXO6	0.0984263	0.470218	0.327701
SPOPL	0.0984138	0.574798	0.240485
SHTN1	0.098393	0.350832	0.454901
GM2A	0.0983899	0.452378	0.344498
EXOSC8	0.0983031	0.310036	0.508588
HOOK3	0.0982991	0.381879	0.418074
BORCS6	0.0982544	0.59654	0.22436
F2RL1	0.0982076	0.3395	0.469161
NR1H2	0.0980895	0.439272	0.357266
CLTA	0.0980751	0.220158	0.657265
ECRG4	0.0980662	0.863213	0.0638822
KDELR2	0.0980141	0.357617	0.446582
DAZAP1	0.0980067	0.576298	0.239353
SRP9	0.0979229	0.0777411	1.10935
APOBEC3F	0.0979209	0.559898	0.251891
FAM136A	0.0977549	0.290371	0.537047
ANAPC7	0.0977014	0.342926	0.464799
LYST	0.0976813	0.602703	0.219897
SEC61G	0.09768	0.447595	0.349115
GTF2E2	0.0976792	0.421292	0.375417
PROS1	0.0976691	0.719438	0.143006
SPTLC1	0.0976661	0.165569	0.781021
TRIM56	0.0976568	0.430888	0.365635
VASP	0.0976501	0.579334	0.237071
ATAT1	0.0975671	0.563112	0.249405
CASC1	0.0975275	0.815054	0.0888138
VEZF1	0.0974302	0.147927	0.829951
PPP4R2	0.0973227	0.488628	0.311021
ARPC5	0.0973077	0.1197	0.921905
CALM2	0.0972353	0.466823	0.330848
PERP	0.0971601	0.182475	0.738797
CEACAM5	0.0971022	0.845386	0.072945
MLLT3	0.097034	0.618821	0.208435
EXOC5	0.0970293	0.41691	0.379958
WDR48	0.0970161	0.221613	0.654404
C16orf72	0.0969615	0.352921	0.452322
SACM1L	0.0969302	0.353826	0.45121
ARFIP2	0.0969228	0.249732	0.602525
SPTSSB	0.0969104	0.644529	0.190757
MCMDC2	0.0968664	0.517855	0.285792
LYRM9	0.0968375	0.605148	0.218138
SCARB2	0.0968059	0.415816	0.381099
ANAPC4	0.0967624	0.41146	0.385673
NDUFA6	0.0966727	0.24624	0.608641
TEX30	0.0965471	0.511444	0.291202
AMPD3	0.0964879	0.589785	0.229307
RNF139	0.0964755	0.437668	0.358855
UNC119B	0.0964607	0.651888	0.185827
HCAR3	0.096451	0.602793	0.219832
GLRX3	0.0964235	0.302833	0.518796
KANSL3	0.0964141	0.337181	0.472137
ZKSCAN8	0.0963747	0.596206	0.224604
SPOCK3	0.0963108	0.912232	0.0398948
SERP1	0.0961702	0.278128	0.555755
WASHC3	0.096167	0.478298	0.320301
YJU2	0.0961634	0.359612	0.444166
ITPRID2	0.0961418	0.69048	0.160849
LMBRD1	0.0961207	0.319202	0.495934
ANXA1	0.0958997	0.653429	0.184801
UBE2D2	0.0958771	0.457417	0.339688
ERLEC1	0.0958298	0.163729	0.785876
TMPRSS2	0.0958055	0.591415	0.228108
BBS12	0.0957829	0.708544	0.149633
H2AX	0.0957559	0.496489	0.304091
DDX39A	0.0956752	0.479516	0.319196
EARS2	0.0956574	0.446221	0.35045
LINS1	0.0955644	0.521036	0.283133
PTPN2	0.0955269	0.0833303	1.0792
RAB37	0.0955211	0.603422	0.219379
ROCK1	0.0954463	0.196776	0.706028
SPRTN	0.0953453	0.547064	0.261962
NFATC1	0.0952129	0.720568	0.142325
DIMT1	0.0952119	0.105326	0.977466
RRP7A	0.0951881	0.693929	0.158685
OXNAD1	0.0951357	0.381917	0.418031
GALC	0.0950937	0.465759	0.331839
TMEM187	0.0950465	0.557126	0.254047
PPP1CB	0.0950421	0.0960713	1.01741
ATF1	0.0950277	0.445397	0.351252
CFAP298	0.0949851	0.730077	0.136631
GMNN	0.0949594	0.762458	0.117784
IFITM2	0.0949509	0.741426	0.129932
NAB2	0.0948612	0.623796	0.204957
WDR44	0.0948047	0.348693	0.457556
INTS10	0.0947652	0.360774	0.442765
SMARCA5	0.0947449	0.408683	0.388614
C15orf41	0.0947305	0.610425	0.214368
DDHD2	0.0946685	0.416119	0.380783
FEM1B	0.0946625	0.534409	0.272126
ADAR	0.0946494	0.579337	0.237069
UBP1	0.0946422	0.46324	0.334194
LTBP4	0.0946388	0.563727	0.248932
LIPA	0.0945733	0.355811	0.448781
PPARD	0.0945022	0.532991	0.27328
CCDC65	0.0944772	0.816817	0.0878752
ATP6V1G1	0.0944547	0.278227	0.555601
CYCS	0.0944101	0.335092	0.474836
COA6	0.0943594	0.537697	0.269462
CEBPG	0.0943133	0.41517	0.381774
NMB	0.0942924	0.627132	0.202641
PACRG	0.0941653	0.832051	0.0798503
GET1	0.0941228	0.700864	0.154366
CLK4	0.0940849	0.522207	0.282157
CLIC4	0.0939634	0.542627	0.265499
RBM14	0.0939268	0.388421	0.410697
CABCOCO1	0.0937645	0.86348	0.0637478
BICC1	0.0937502	0.699196	0.155401
ZMIZ2	0.0937164	0.519381	0.284514
MED30	0.0936888	0.603643	0.21922
PGAP3	0.0936419	0.454502	0.342464
ETNK1	0.0935467	0.450004	0.346784
TAF9B	0.0934656	0.409597	0.387644
RIPK1	0.0934442	0.442647	0.353942
SLC46A3	0.0933993	0.490421	0.309431
ACAP3	0.0933987	0.531104	0.274821
SINHCAF	0.0933537	0.192751	0.715003
SYNE4	0.0931965	0.586139	0.231999
MAGT1	0.0928684	0.238282	0.622908
NEK6	0.0928458	0.755745	0.121625
GOLGA7	0.0927474	0.148461	0.828388
ZNF845	0.0927392	0.527108	0.278101
CDKAL1	0.0926814	0.367577	0.434651
PPWD1	0.092663	0.513494	0.289465
FAM3D	0.0926606	0.728388	0.137637
ELF2	0.0926594	0.503421	0.298068
SFXN1	0.0926453	0.387629	0.411583
SQLE	0.0926105	0.539415	0.268077
OBI1	0.0925224	0.486825	0.312627
MINDY2	0.092521	0.525736	0.279232
PKP4	0.092488	0.511407	0.291233
XPA	0.0924826	0.368939	0.433046
S100A16	0.0924783	0.459595	0.337625
NIPBL	0.0924485	0.39863	0.39943
ACTR3C	0.0924285	0.654528	0.184072
OGFOD3	0.0924231	0.600735	0.221317
PDE4DIP	0.0924112	0.315143	0.501492
CD36	0.092401	0.853233	0.0689321
DCAF13	0.092391	0.40991	0.387311
REL	0.0923778	0.495372	0.305068
ABCA7	0.0922623	0.476434	0.321997
OPTN	0.0922195	0.511301	0.291324
ENY2	0.0921712	0.309944	0.508717
DIPK2A	0.0921317	0.580756	0.236006
ABHD3	0.0920746	0.589869	0.229244
NUP62CL	0.0920532	0.784768	0.105259
GSPT1	0.0919964	0.255071	0.593338
STRAP	0.091867	0.233883	0.631001
SIPA1L3	0.0917961	0.512776	0.290072
PDIK1L	0.091702	0.510364	0.29212
OSBPL11	0.0915904	0.551956	0.258095
MPLKIP	0.0915842	0.428987	0.367556
OTX1	0.0915512	0.509784	0.292614
CHMP5	0.0915358	0.497366	0.303324
PUSL1	0.0915203	0.49058	0.30929
ANKRD13C	0.0914781	0.239495	0.620704
BICD2	0.0914553	0.44331	0.353293
STK17B	0.0914291	0.6497	0.187287
CYP39A1	0.0913948	0.592926	0.227
ABCD3	0.091294	0.340259	0.46819
EED	0.0911817	0.534014	0.272448
WASL	0.0911446	0.462641	0.334756
GMCL1	0.0910754	0.534078	0.272396
PDK3	0.0910585	0.596658	0.224275
NDUFC1	0.0910519	0.447814	0.348903
SLC16A1	0.0909842	0.695871	0.157471
TMEM30A	0.0909575	0.537416	0.269689
BTC	0.0909236	0.700405	0.154651
VCPIP1	0.0908709	0.527058	0.278142
GOLT1B	0.0908572	0.220977	0.655652
ZFAND1	0.0907742	0.322114	0.49199
HSD11B1L	0.0907274	0.61364	0.212086
GPATCH1	0.0906861	0.494932	0.305455
CAV2	0.0906835	0.357841	0.44631
SLC12A2	0.090682	0.547893	0.261304
SCEL	0.0906584	0.605865	0.217624
QSER1	0.0906575	0.618129	0.208921
GCDH	0.0905581	0.52762	0.277679
MAT2B	0.0905412	0.154411	0.811322
CAMKK2	0.0905034	0.388934	0.410124
LINC00662	0.0904538	0.516781	0.286693
CEPT1	0.0904472	0.454624	0.342347
PEX2	0.0903862	0.429035	0.367508
HERPUD2	0.0903497	0.321774	0.49245
TRIM16	0.0903019	0.552028	0.258039
NMD3	0.0902776	0.239609	0.620497
MICAL3	0.0902234	0.548137	0.261111
THAP4	0.0902014	0.276544	0.558236
TSNAX	0.0901814	0.407524	0.389847
CAPN7	0.0901251	0.282065	0.549651
MAL2	0.0900746	0.601212	0.220973
MOCS2	0.0900266	0.271273	0.566593
COX7A2	0.0899705	0.394726	0.403704
MAML1	0.0898371	0.407017	0.390388
SLC6A9	0.0897846	0.597535	0.223637
LIPH	0.0897773	0.546103	0.262726
SLC25A29	0.0897416	0.618831	0.208428
PSME3IP1	0.0897109	0.344751	0.462495
ETAA1	0.0897004	0.36697	0.435369
EIF1B	0.0896273	0.396009	0.402295
GSAP	0.0895897	0.525937	0.279066
MLF1	0.0895649	0.83121	0.0802891
RNF135	0.0895453	0.365434	0.437191
B4GALT1	0.0895196	0.569682	0.244367
VAT1	0.0894551	0.525611	0.279336
EMC10	0.0893883	0.33137	0.479687
DTYMK	0.089328	0.459495	0.337719
FAM102A	0.0892392	0.507876	0.294243
MRPS22	0.0892112	0.30334	0.51807
MKRN2OS	0.0892107	0.638522	0.194824
PLA2R1	0.089166	0.686619	0.163284
MTO1	0.0891492	0.494826	0.305548
PTGES3	0.0891453	0.495341	0.305096
VTI1A	0.0891021	0.36246	0.44074
RRAGB	0.0890317	0.465732	0.331864
EMP3	0.0890221	0.654523	0.184075
PLEKHG2	0.0889972	0.676573	0.169686
TAX1BP1	0.0889813	0.432599	0.363914
RIN2	0.0889243	0.31391	0.503194
FHIT	0.0888509	0.687129	0.162962
SEC22C	0.088839	0.217176	0.663188
UPK1B	0.0888304	0.915159	0.0385034
STRN3	0.0888195	0.359628	0.444146
ALKBH2	0.0888162	0.609568	0.214978
GID4	0.0887191	0.581166	0.2357
SLU7	0.0886991	0.452092	0.344773
TOPORS	0.0886491	0.276371	0.558507
RFT1	0.0886286	0.387124	0.41215
GBP3	0.0885962	0.911368	0.0403064
CHRNB1	0.0885638	0.449733	0.347045
NUDT19	0.0884314	0.383038	0.416758
TMPRSS11E	0.0882336	0.753792	0.122748
FBXO9	0.0882028	0.535832	0.270972
ZCCHC9	0.0881511	0.506033	0.295821
TMEM189	0.088123	0.487132	0.312353
COMMD5	0.0880961	0.327419	0.484896
FUNDC1	0.0880815	0.493153	0.307018
TMEM19	0.0880609	0.423472	0.373175
C8orf76	0.0880603	0.531714	0.274322
AMD1	0.088056	0.597522	0.223646
RIPOR1	0.0880537	0.428883	0.367661
DYNLT1	0.0879915	0.476976	0.321503
PPP1R16A	0.0879563	0.694835	0.158118
DCTD	0.0879234	0.293627	0.532205
NEIL2	0.08792	0.431155	0.365367
PRSS22	0.0877596	0.708286	0.149791
GTF3A	0.0877062	0.370191	0.431574
SPATS2L	0.0876269	0.382888	0.416929
GCAT	0.0876185	0.692327	0.159689
PREB	0.0876068	0.381296	0.418738
NAA30	0.0876027	0.521933	0.282385
UBN2	0.087598	0.673246	0.171826
SH3GLB1	0.0875738	0.383173	0.416605
CPNE8	0.0875522	0.647067	0.189051
INSIG2	0.0874133	0.477994	0.320577
MRI1	0.0873439	0.682545	0.165868
CCDC167	0.0872943	0.499873	0.30114
DNAJC21	0.0872724	0.549623	0.259935
SSB	0.0872639	0.599619	0.222124
COQ2	0.0872566	0.368557	0.433495
KIF21A	0.087241	0.78969	0.102543
RDH13	0.087154	0.439704	0.356839
JKAMP	0.0871402	0.434678	0.361833
SF3B6	0.0871397	0.432543	0.36397
ENAH	0.0871212	0.368995	0.432979
TXNL1	0.0870646	0.314843	0.501905
ZNF518A	0.0870357	0.508646	0.293584
CLPP	0.0870354	0.277977	0.555991
METTL9	0.0870108	0.304048	0.517058
CACUL1	0.0869563	0.42375	0.37289
IWS1	0.0869472	0.350557	0.455241
TDG	0.0868649	0.313975	0.503105
SPA17	0.0868579	0.824617	0.0837476
AGO2	0.0868579	0.409502	0.387744
PEX10	0.0867634	0.446664	0.350019
MAP1LC3B	0.0867591	0.482484	0.316517
H2AC6	0.0867496	0.524192	0.28051
LAMC2	0.08672	0.611721	0.213447
FURIN	0.0866579	0.612452	0.212928
RAMP1	0.0866528	0.817465	0.0875307
SMIM30	0.0865898	0.50949	0.292865
HINT1	0.0865859	0.427001	0.369571
SYNCRIP	0.0865379	0.255852	0.592011
PFKFB2	0.086389	0.590771	0.228581
EDEM3	0.0863879	0.677487	0.169099
GUCD1	0.0863413	0.633178	0.198474
AMMECR1	0.0863128	0.509377	0.292961
CYB561D1	0.0863113	0.440994	0.355567
MRPS33	0.0862976	0.554464	0.256126
WTAP	0.0862945	0.321657	0.492607
RNF8	0.0862894	0.446479	0.350199
FKBP9	0.0862479	0.423517	0.373129
CES1	0.0861559	0.847214	0.0720068
HDAC2	0.0860762	0.192773	0.714953
CRIM1	0.0860222	0.616855	0.209817
CD164	0.0859827	0.308151	0.511237
TNK1	0.0859513	0.585747	0.23229
RNF11	0.0859356	0.319504	0.495524
C3orf52	0.0859107	0.492105	0.307942
MRPL11	0.0858982	0.369588	0.432282
ZFAND6	0.0858725	0.205023	0.688197
ZDHHC3	0.0858637	0.322011	0.492129
SPAG16	0.0858496	0.728434	0.13761
ICA1L	0.0858305	0.764455	0.116648
C14orf119	0.0857836	0.320953	0.493558
TGDS	0.0857782	0.511969	0.290757
MSH3	0.0857652	0.658648	0.181346
MCFD2	0.0856805	0.47799	0.320581
MED4	0.085621	0.24881	0.604133
PLGRKT	0.0856166	0.463299	0.334139
NDUFB6	0.0856038	0.44858	0.34816
ATP5MD	0.0855335	0.479644	0.319081
SEPHS2	0.085471	0.471885	0.326164
ZNF57	0.0854606	0.625673	0.203653
SLC39A3	0.0853899	0.435628	0.360884
SIK2	0.0853754	0.65029	0.186893
EPPK1	0.0853414	0.754666	0.122245
TWISTNB	0.0853241	0.428555	0.367994
BBOF1	0.0852594	0.836407	0.0775825
NHLRC2	0.0852175	0.463534	0.333918
UQCR11	0.0851954	0.38158	0.418414
CDC42EP3	0.0851837	0.580921	0.235883
NDFIP1	0.0850802	0.198817	0.701547
C9orf135	0.0850731	0.885796	0.0526663
SUCLA2	0.084987	0.281282	0.550858
GGA1	0.08491	0.296596	0.527834
KIF5B	0.0849056	0.255792	0.592113
PRRG2	0.084885	0.522874	0.281603
MRPL14	0.0848605	0.201667	0.695365
CLASRP	0.084689	0.58577	0.232273
LRRIQ1	0.0846765	0.853717	0.0686863
EFL1	0.0845251	0.565177	0.247815
LMO7	0.084519	0.328859	0.482991
MIDEAS	0.0845112	0.712354	0.147304
PRDX3	0.0844267	0.41087	0.386295
RHBDD3	0.0843623	0.647662	0.188652
BLOC1S2	0.0843228	0.264053	0.578309
STUB1	0.0842878	0.424402	0.372223
MDM2	0.0842791	0.460164	0.337087
PPIL4	0.0841977	0.323211	0.490514
LACC1	0.0841335	0.533647	0.272746
MTX1	0.0840589	0.416185	0.380714
ASH1L	0.0839676	0.460125	0.337124
TPMT	0.0838802	0.444432	0.352195
TXNRD2	0.0838675	0.447909	0.34881
PTDSS2	0.0838034	0.597237	0.223854
ATG2A	0.0837747	0.666681	0.176082
STEAP1	0.0837238	0.81837	0.0870503
UBE2J1	0.0837214	0.445052	0.35159
POLR3C	0.083677	0.293472	0.532434
ASCC1	0.0836698	0.282616	0.548803
RAB6A	0.0836443	0.131443	0.881262
RAB34	0.0835659	0.492869	0.307269
RASA2	0.0835235	0.642057	0.192426
GOLGA3	0.083369	0.537962	0.269248
MED10	0.0833184	0.54713	0.261909
DEGS2	0.0832952	0.812098	0.0903917
C12orf4	0.083272	0.472751	0.325367
GLT8D1	0.0832168	0.493532	0.306685
ISCU	0.0831511	0.418053	0.378769
C2orf74	0.0831486	0.797857	0.0980752
LCORL	0.083123	0.580443	0.236241
DYNC2LI1	0.0831185	0.746184	0.127154
AL357093,2	0.0830753	0.748436	0.125846
TAOK3	0.0830479	0.391851	0.406879
TMEM18	0.0830368	0.34573	0.461263
SAR1B	0.0830109	0.275802	0.559402
SMAD4	0.0829448	0.46662	0.331037
KBTBD2	0.0829307	0.585793	0.232256
CDS1	0.0829226	0.678804	0.168256
SNRPC	0.0828994	0.409002	0.388274
NAE1	0.0828493	0.399776	0.398183
HNRNPLL	0.0828484	0.425803	0.370791
TXLNG	0.0828359	0.682734	0.165749
UTP6	0.082793	0.435832	0.36068
MRPL4	0.082733	0.49469	0.305667
PSMD5	0.0826773	0.379504	0.420784
TSTD1	0.0825901	0.53811	0.269129
ARAP2	0.0825755	0.522395	0.282001
NDUFA4	0.0825686	0.486823	0.312629
ANKRD54	0.082546	0.696325	0.157188
SAT2	0.0825406	0.469984	0.327917
CSRP2	0.0825202	0.76359	0.11714
YAF2	0.0825002	0.544467	0.264028
VIM	0.0823067	0.783725	0.105836
BAD	0.0822671	0.478604	0.320023
ELF1	0.0822358	0.213741	0.670113
OARD1	0.0822221	0.506231	0.295651
SLC38A10	0.0822194	0.539637	0.267899
KANK2	0.0821581	0.575531	0.239931
TGFB1I1	0.0820626	0.754657	0.122251
STIM1	0.0820312	0.383119	0.416666
SPOUT1	0.0820109	0.596789	0.224179
SORBS3	0.0819846	0.518254	0.285457
SLC35F5	0.081952	0.369835	0.431992
LIMS1	0.0819444	0.677943	0.168807
URI1	0.0818873	0.539035	0.268383
GGT6	0.0818686	0.634754	0.197395
HELQ	0.0818504	0.515616	0.287673
GALM	0.0818439	0.725858	0.139148
TNFSF13	0.0817819	0.564984	0.247964
VPS4B	0.081763	0.267103	0.573322
CAPZA1	0.081733	0.23621	0.626703
PIR	0.081695	0.752601	0.123435
MIS12	0.0816904	0.381074	0.418991
DDX3X	0.081641	0.386291	0.413085
EIF3J-DT	0.0816084	0.584876	0.232936
COPS6	0.081561	0.311382	0.506707
ATG3	0.0814983	0.195403	0.70907
SRP54	0.0814935	0.221228	0.65516
CHI3L1	0.0814644	0.848	0.0716044
HDAC8	0.0814348	0.519172	0.284689
CNST	0.081425	0.308315	0.511005
RIDA	0.0814121	0.728697	0.137453
RNF7	0.0814071	0.35048	0.455337
GJB6	0.0813822	0.790141	0.102295
SERPINH1	0.0813649	0.69869	0.155715
PUS7	0.0813481	0.670642	0.173509
TJAP1	0.0812946	0.519099	0.28475
FRG1	0.0812864	0.564921	0.248012
ETS1	0.0812659	0.817021	0.0877668
SNAPC3	0.081248	0.376595	0.424126
C4orf19	0.0812004	0.761292	0.118449
PGAP6	0.0811533	0.639851	0.193921
DESI2	0.0811162	0.360034	0.443656
TMEM147	0.0811067	0.346124	0.460768
HOMER3	0.0810956	0.687937	0.162452
MKLN1	0.0810736	0.493482	0.306728
MTX3	0.0810476	0.653411	0.184813
VAPA	0.0810164	0.171826	0.764912
COMMD3	0.0810016	0.635657	0.196777
TGFBR1	0.0809262	0.738958	0.131381
LARP4	0.0808557	0.588618	0.230166
BPNT2	0.0807794	0.54457	0.263946
ANKMY2	0.0806286	0.42886	0.367685
YME1L1	0.0805398	0.387742	0.411457
REEP5	0.080486	0.283624	0.547257
TMEM170A	0.0804094	0.428776	0.36777
PRSS3	0.0804031	0.684889	0.16438
ICAM1	0.0803535	0.874887	0.0580482
LMO4	0.0803286	0.616536	0.210041
KIAA0895L	0.0803047	0.681355	0.166626
CCDC126	0.0801655	0.551996	0.258064
GON7	0.0801226	0.817875	0.087313
FYCO1	0.0800916	0.635975	0.19656
ABRAXAS2	0.0800872	0.366915	0.435434
MGME1	0.0800856	0.585124	0.232752
COX18	0.0800549	0.558773	0.252764
UQCC2	0.0800495	0.536773	0.270209
BRD7	0.0800348	0.617685	0.209233
DNAAF2	0.0800207	0.398164	0.399938
RPS27L	0.0799812	0.458769	0.338406
PLAC8	0.0799691	0.825858	0.0830948
LTV1	0.0799552	0.5487	0.260665
UBQLN1	0.0798513	0.428478	0.368072
MIS18A	0.0798005	0.594924	0.225538
MKRN1	0.0797674	0.337028	0.472334
HLA-C	0.0797527	0.706898	0.150643
LIG1	0.0797379	0.54866	0.260697
TMEM267	0.0795926	0.409807	0.38742
ZC3H18	0.079547	0.582536	0.234677
FKBP3	0.0795313	0.354501	0.450383
SPATA7	0.0794636	0.766174	0.115673
EIF5A	0.0794599	0.42961	0.366925
AK3	0.0794548	0.566656	0.246681
MBOAT2	0.0794385	0.449072	0.347684
FADS2	0.0794169	0.818732	0.086858
THEM4	0.0793856	0.620569	0.20721
TERF2IP	0.0793316	0.382763	0.41707
NSUN2	0.0793206	0.49443	0.305896
LNPEP	0.0793123	0.640573	0.193432
LINC00667	0.0791745	0.441717	0.354856
TENT4B	0.0791249	0.565573	0.247512
KDF1	0.0791074	0.337983	0.471105
TMEM167A	0.0790933	0.37861	0.421808
TTC31	0.0790005	0.522847	0.281626
DNAJC7	0.0789475	0.401254	0.39658
HSD17B12	0.0789066	0.489651	0.310114
MRPL30	0.0788877	0.417695	0.37914
NLGN4Y	0.0788695	0.966756	0.014683
ANTXR2	0.078864	0.688483	0.162107
UQCRFS1	0.0788639	0.332329	0.478432
SNX2	0.078853	0.439961	0.356586
EML3	0.0787819	0.542332	0.265734
PDE4D	0.0787313	0.431989	0.364527
LSM2	0.0786995	0.543108	0.265114
REV1	0.0786249	0.518259	0.285453
CFI	0.0785977	0.842613	0.0743717
ZMYM6	0.078589	0.581268	0.235624
BMT2	0.0785832	0.571926	0.24266
KTI12	0.0784988	0.614817	0.211254
ZNF480	0.0784781	0.451282	0.345552
SMAGP	0.0784705	0.388492	0.410617
SCAND1	0.0784457	0.598482	0.222949
NEK11	0.0784438	0.828694	0.081606
GPALPP1	0.0783466	0.468956	0.328868
CISD2	0.0782853	0.358991	0.444917
TNFRSF10B	0.0782555	0.651087	0.186361
MRFAP1L1	0.0782449	0.181052	0.742197
NDRG3	0.078234	0.601927	0.220456
UHMK1	0.0782197	0.402043	0.395728
COL1A1	0.0781983	0.764078	0.116862
MIPOL1	0.0781022	0.475945	0.322444
SFXN4	0.0780429	0.565448	0.247608
TMEM33	0.0780073	0.379493	0.420796
SNX30	0.0779795	0.604888	0.218325
TMEM9B	0.0779734	0.167363	0.776339
CIBAR1	0.077889	0.615917	0.210478
YWHAQ	0.0778868	0.31806	0.497491
ATP1B1	0.0778375	0.326052	0.486714
PEX13	0.0778115	0.390298	0.408604
TLCD3A	0.0777466	0.494174	0.30612
DGCR8	0.0777072	0.589921	0.229206
TENT5A	0.0776924	0.747254	0.126532
CCHCR1	0.0776858	0.650235	0.18693
ATP6V0A1	0.0776665	0.515685	0.287616
KCTD5	0.0776472	0.469651	0.328225
ATP12A	0.0776427	0.849035	0.0710744
POLK	0.0776356	0.588093	0.230554
LMAN2L	0.077617	0.638812	0.194627
LRRC74B	0.0775784	0.843359	0.0739874
CREBBP	0.0775675	0.609912	0.214732
ABRACL	0.077502	0.478641	0.31999
ADPRM	0.0774569	0.693382	0.159027
UBFD1	0.0774498	0.625117	0.204039
EGLN1	0.0774266	0.53871	0.268645
CLDN8	0.0774035	0.678405	0.168511
TFG	0.0773477	0.506938	0.295045
SIRT2	0.0773199	0.479643	0.319082
RBCK1	0.0772595	0.51391	0.289113
SLC5A5	0.0772236	0.927718	0.0325839
DDX6	0.0771956	0.463429	0.334016
SDCBP	0.077186	0.549216	0.260257
C1orf194	0.0771822	0.883581	0.0537537
TMEM251	0.0771813	0.563541	0.249074
TNIP2	0.0771159	0.493415	0.306788
CWC22	0.0770515	0.49517	0.305245
CCDC68	0.0769951	0.716005	0.145084
PDCD6	0.0769383	0.346477	0.460325
SELENOF	0.0769354	0.173433	0.760868
ARIH2	0.0769073	0.507938	0.29419
NPNT	0.0768736	0.747458	0.126413
LINC01559	0.0768164	0.883176	0.0539527
CA2	0.0767834	0.862781	0.0640994
GNPAT	0.076743	0.55187	0.258163
BAK1	0.0767262	0.640991	0.193148
ZNF568	0.0766567	0.622245	0.206038
NSMCE4A	0.0765968	0.394283	0.404192
CAVIN2	0.0765471	0.766079	0.115726
ETF1	0.076535	0.444613	0.352018
TRAM1	0.0765275	0.654361	0.184183
ZYG11B	0.076503	0.437691	0.358833
SOCS5	0.0764362	0.599245	0.222396
PSAT1	0.0764329	0.830244	0.080794
CHM	0.0764322	0.52394	0.280719
SH2D4A	0.0764165	0.595204	0.225334
CD68	0.076399	0.689144	0.16169
TBPL1	0.076338	0.624878	0.204205
CDC37	0.076336	0.492633	0.307476
SEC61B	0.0762556	0.436869	0.359649
ISL1	0.0762315	0.791088	0.101775
CRK	0.0762288	0.45934	0.337866
NIPSNAP3A	0.0761925	0.565554	0.247526
ORC4	0.0761917	0.397357	0.400819
MED7	0.0761825	0.515269	0.287966
PEX19	0.0761774	0.189536	0.722309
NTPCR	0.0761735	0.512036	0.290699
NDUFAF8	0.0761188	0.651929	0.1858
SMTN	0.0761157	0.714343	0.146093
BAIAP2L1	0.0760838	0.436404	0.360111
MYCBP	0.0760682	0.708111	0.149899
ARMCX3	0.0760646	0.293174	0.532875
FASTKD5	0.0760569	0.492482	0.30761
DPH6	0.075993	0.544227	0.26422
HK2	0.0759788	0.81168	0.0906154
YIPF1	0.075955	0.375047	0.425914
PCMTD1	0.0759375	0.633205	0.198456
CMPK1	0.0758751	0.512151	0.290602
IGSF8	0.0758466	0.684523	0.164612
UQCRB	0.0758198	0.57073	0.243569
HSF1	0.0758154	0.43111	0.365412
TCHP	0.0758151	0.588921	0.229943
UCHL3	0.0758035	0.388281	0.410854
CASKIN2	0.0757952	0.589095	0.229815
PNPLA8	0.0757799	0.430758	0.365766
GGNBP2	0.0757644	0.214786	0.667993
RPUSD4	0.0757288	0.452075	0.344789
KRT80	0.0756677	0.660264	0.180282
TTC19	0.0756301	0.564888	0.248038
[truncated: 7,725 more rows]

## Sheet: Group Low, Inf vs Mock
symbol	log2FoldChange	pvalue	p-value -log10
SPRR3	0.893274	0.178853	0.748
LGALS7	0.602287	0.753068	0.123
RELB	0.574311	0.113129	0.946
IRAK2	0.543614	0.0840668	1.08
SLC16A11	0.532265	0.368379	0.434
VSNL1	0.507642	0.131074	0.882
FADD	0.506862	0.0343066	1.46
GMEB2	0.478738	0.0285619	1.54
SMC4	0.47367	0.0435219	1.36
HPF1	0.46382	0.0255935	1.59
PAQR4	0.46239	0.115545	0.937
ALKBH4	0.460715	0.0301687	1.52
CMSS1	0.458442	0.0906768	1.04
C4orf47	0.456141	0.416183	0.381
NDUFA4L2	0.454669	0.582746	0.235
ETS1	0.448367	0.169213	0.772
MBD3	0.439028	0.113017	0.947
CEP19	0.430417	0.324888	0.488
GSR	0.421205	0.000775337	3.11
REX1BD	0.419552	0.0579076	1.24
TMEM160	0.414719	0.0601854	1.22
NPM3	0.414708	0.0466671	1.33
SH3BP5L	0.412644	0.0715595	1.15
BORCS6	0.412007	0.0539908	1.27
P3H4	0.408014	0.0686088	1.16
H2AX	0.405315	0.0590974	1.23
PYCARD	0.404684	0.00699274	2.16
ABCC4	0.40342	0.437182	0.359
ANG	0.400472	0.319096	0.496
MTLN	0.398814	0.0521982	1.28
MIB2	0.395684	0.0663803	1.18
AKR1B10	0.395066	0.391728	0.407
MZT2A	0.393237	0.0145102	1.84
MMP9	0.392303	0.248074	0.605
ROPN1B	0.390048	0.254675	0.594
GEMIN2	0.387944	0.167707	0.775
PI3	0.386731	0.321996	0.492
HYLS1	0.384703	0.478055	0.321
S1PR2	0.383874	0.186745	0.729
CYBA	0.382445	0.0696342	1.16
STIL	0.381447	0.431338	0.365
C19orf25	0.380165	0.0183765	1.74
PIGBOS1	0.378542	0.0814172	1.09
CYP51A1	0.377738	0.201659	0.695
CDC20	0.374716	0.608268	0.216
GADD45GIP1	0.373199	0.0195312	1.71
CDC20B	0.37226	0.531016	0.275
HSD3B7	0.370326	0.201855	0.695
ARVCF	0.369815	0.0688515	1.16
PIAS4	0.369775	0.0523101	1.28
MZT2B	0.368191	0.0987887	1.01
TSR3	0.368071	0.0757771	1.12
KLK7	0.367917	0.784317	0.106
WNT4	0.367698	0.0140474	1.85
HMGN5	0.367451	0.201794	0.695
NEAT1	0.365567	0.367941	0.434
EMC6	0.364153	0.136535	0.865
C1orf35	0.363194	0.0820701	1.09
ZSCAN26	0.361628	0.181293	0.742
CCDC34	0.361282	0.303606	0.518
SKP2	0.361178	0.282474	0.549
HES6	0.358825	0.419875	0.377
FMO3	0.357306	0.677424	0.169
SSBP4	0.356962	0.242787	0.615
CSTA	0.354697	0.19696	0.706
AFMID	0.353154	0.0560562	1.25
TP53I13	0.352704	0.145664	0.837
WNT9A	0.350693	0.391999	0.407
SCAND1	0.349679	0.0952341	1.02
ZNHIT2	0.349486	0.146492	0.834
SNRNP48	0.347163	0.183645	0.736
CCDC167	0.347078	0.104728	0.98
ARL8A	0.34587	0.151816	0.819
SERTAD4	0.344503	0.403275	0.394
RAD18	0.344237	0.152171	0.818
HSCB	0.338756	0.140361	0.853
SLC25A10	0.338136	0.208054	0.682
E2F3	0.336234	0.285858	0.544
PITX1	0.335809	0.324861	0.488
PTGES2	0.334978	0.104786	0.98
DNAJC4	0.331882	0.0863514	1.06
HCFC1R1	0.33139	0.113428	0.945
DNAJC1	0.330423	0.0372926	1.43
JOSD2	0.328965	0.0395061	1.4
SOX15	0.328711	0.0758075	1.12
AP5Z1	0.328197	0.138757	0.858
NBPF1	0.327791	0.119443	0.923
PIN1	0.32765	0.00949745	2.02
CPTP	0.327645	0.0863939	1.06
AC020978,5	0.327278	0.0532145	1.27
LSM2	0.325383	0.0723583	1.14
CCNB1	0.325351	0.35505	0.45
NOL9	0.324023	0.0841793	1.07
ARMC7	0.323984	0.10099	0.996
SAA2-SAA4	0.323505	0.500583	0.301
FOXK2	0.321541	0.0616863	1.21
SLC35F2	0.32096	0.289075	0.539
C1orf122	0.31961	0.173132	0.762
RAD23B	0.318861	0.0924573	1.03
MTFMT	0.318625	0.0749479	1.13
CARD19	0.318402	0.0553114	1.26
NME9	0.317532	0.455034	0.342
TNFRSF10D	0.317351	0.199694	0.7
ABHD6	0.316817	0.0988742	1
ING2	0.316577	0.249086	0.604
OGFOD3	0.315943	0.134127	0.872
MOB3C	0.315639	0.233301	0.632
CA2	0.314854	0.564548	0.248
THTPA	0.314397	0.0893769	1.05
CFAP73	0.31422	0.463722	0.334
SIRT7	0.313291	0.0531122	1.27
DGCR6L	0.313287	0.0495704	1.3
ZNF22	0.31206	0.0517565	1.29
METTL26	0.312018	0.0963939	1.02
ATP5ME	0.311507	0.0507629	1.29
C11orf97	0.311461	0.543683	0.265
SLC39A4	0.311313	0.0926742	1.03
CCNQ	0.310891	0.137752	0.861
PYGO2	0.310839	0.0545364	1.26
SMIM29	0.310143	0.104034	0.983
MTPAP	0.309633	0.00629128	2.2
NOXA1	0.309395	0.153337	0.814
TMEM187	0.308533	0.0914408	1.04
OCEL1	0.307604	0.291668	0.535
CNPPD1	0.307477	0.0560091	1.25
MVB12A	0.307192	0.0978164	1.01
RAB17	0.307152	0.137309	0.862
PGLYRP4	0.307002	0.573304	0.242
PSMD9	0.306727	0.0595787	1.22
MRPL41	0.305161	0.149525	0.825
WDR59	0.303342	0.126022	0.9
C20orf27	0.303328	0.0951776	1.02
S100A8	0.302841	0.273502	0.563
CAVIN3	0.302339	0.637996	0.195
QTRT1	0.302217	0.0691167	1.16
B4GALT7	0.301736	0.216513	0.665
RPS21	0.301593	0.0506462	1.3
C16orf91	0.301576	0.225727	0.646
LNC-LBCS	0.301265	0.440689	0.356
PCBD2	0.301077	0.181616	0.741
WNK2	0.301023	0.374476	0.427
LSM7	0.300249	0.0579228	1.24
THBS3	0.300019	0.274415	0.562
LINC00665	0.299962	0.680912	0.167
LPCAT1	0.299815	0.64305	0.192
RPS19BP1	0.299742	0.0291695	1.54
ISG20	0.299486	0.14958	0.825
RANBP1	0.299124	0.098552	1.01
LYAR	0.298621	0.2434	0.614
VHL	0.298381	0.0487313	1.31
NSRP1	0.297987	0.0782052	1.11
CCZ1	0.297665	0.169231	0.772
JADE2	0.29765	0.163445	0.787
PFDN2	0.296235	0.13567	0.868
TNFSF10	0.295329	0.148247	0.829
TSPAN4	0.294639	0.149442	0.826
TAPT1	0.294309	0.168134	0.774
DPP7	0.294172	0.134938	0.87
NOP53	0.293234	0.36545	0.437
B4GAT1	0.292169	0.205449	0.687
KLC3	0.291854	0.278681	0.555
DRAP1	0.290808	0.204048	0.69
CBFA2T2	0.290569	0.109667	0.96
YAF2	0.290378	0.232885	0.633
TRABD	0.290092	0.0871528	1.06
SPPL2B	0.289874	0.108057	0.966
PCYOX1L	0.289819	0.126944	0.896
TNFAIP2	0.289556	0.744091	0.128
TRIM52	0.289042	0.19204	0.717
PITHD1	0.288921	0.106989	0.971
FBXO44	0.288354	0.128257	0.892
MCAT	0.288258	0.295031	0.53
TMEM175	0.287738	0.140814	0.851
MFAP2	0.287677	0.607476	0.216
GFER	0.287509	0.15201	0.818
PGLS	0.287232	0.112711	0.948
MIGA2	0.287085	0.0763829	1.12
MZF1	0.287022	0.143029	0.845
FKBP11	0.286371	0.432888	0.364
EMC9	0.285897	0.195265	0.709
PTRH2	0.285206	0.17267	0.763
EMC10	0.284639	0.16925	0.771
C2orf74	0.283773	0.425718	0.371
VMO1	0.283243	0.208615	0.681
ZBTB45	0.283189	0.167338	0.776
EXOSC4	0.283015	0.200933	0.697
PEX11G	0.282622	0.297608	0.526
MCRIP2	0.282423	0.13665	0.864
PRKD3	0.281835	0.117851	0.929
FLYWCH2	0.280184	0.106891	0.971
PIK3C2B	0.279377	0.266136	0.575
CCDC74B	0.279328	0.572229	0.242
SMUG1	0.277938	0.162627	0.789
JMY	0.277413	0.0864798	1.06
BAHD1	0.276974	0.151826	0.819
FBXO6	0.276483	0.156024	0.807
LIAS	0.276027	0.338517	0.47
FAH	0.275791	0.419684	0.377
STK40	0.275712	0.401867	0.396
ATP6V0C	0.275658	0.260866	0.584
ADIRF	0.275564	0.525667	0.279
FAM217B	0.274669	0.0680239	1.17
SLC2A6	0.274592	0.798901	0.0975
ATP5MC1	0.274249	0.148401	0.829
ZNF551	0.273983	0.238826	0.622
CCNO	0.273365	0.189196	0.723
MRPL51	0.273249	0.0412562	1.38
RRS1	0.272792	0.160872	0.794
RFFL	0.272279	0.371374	0.43
TAF11	0.271919	0.199027	0.701
LGALS7B	0.270941	0.609068	0.215
CDKN2A	0.270222	0.345884	0.461
GTF2H2C	0.27005	0.320635	0.494
LY6D	0.269899	0.606409	0.217
DCUN1D2	0.269185	0.31821	0.497
SLC25A43	0.269055	0.247952	0.606
TTC16	0.268989	0.516124	0.287
NT5DC2	0.268938	0.436215	0.36
GAR1	0.2686	0.221764	0.654
RPL35	0.26843	0.0216003	1.67
AC004990,1	0.267805	0.50863	0.294
UBTD1	0.267613	0.0210508	1.68
RNASEH2B	0.267577	0.164854	0.783
SPOCK3	0.266779	0.253989	0.595
TFAP2C	0.266447	0.182066	0.74
ARRDC1-AS1	0.265573	0.214092	0.669
KHSRP	0.265054	0.122931	0.91
COMTD1	0.265045	0.338353	0.471
THAP11	0.26495	0.169994	0.77
SNX21	0.264723	0.330972	0.48
PTTG1	0.263844	0.245227	0.61
ANKRD40	0.26358	0.291798	0.535
CCDC9B	0.262406	0.52988	0.276
DHX34	0.262002	0.269341	0.57
C7orf26	0.261911	0.249186	0.603
SYT8	0.261735	0.559083	0.253
MRPS18C	0.261632	0.115613	0.937
USF1	0.261612	0.0517014	1.29
AKR1B1	0.2615	0.558266	0.253
FKBP2	0.261415	0.0932838	1.03
ERI3	0.261153	0.0886984	1.05
ZNF350	0.261028	0.21111	0.675
BOD1	0.260271	0.0855211	1.07
POLR3D	0.260029	0.317815	0.498
PRAF2	0.259923	0.121005	0.917
URGCP	0.259156	0.12475	0.904
FRMD8	0.258806	0.330113	0.481
PPP1R3C	0.258778	0.500449	0.301
SERPINB10	0.2582	0.757879	0.12
ANAPC11	0.258151	0.017117	1.77
CENPT	0.258011	0.128281	0.892
NTAQ1	0.2577	0.130072	0.886
EXD3	0.257242	0.18962	0.722
TMEM184A	0.25655	0.166489	0.779
SLC25A29	0.256491	0.149291	0.826
CCM2	0.2555	0.374029	0.427
LSM10	0.25549	0.109946	0.959
PRIM2	0.255186	0.226436	0.645
DNAJC18	0.254904	0.271917	0.566
RPAP3	0.254553	0.0725545	1.14
C16orf74	0.254501	0.342633	0.465
BANF1	0.254206	0.172711	0.763
UNC93B1	0.254074	0.272759	0.564
C7orf50	0.253972	0.0380389	1.42
POC1A	0.253845	0.541704	0.266
TENT5B	0.252929	0.278029	0.556
TIFA	0.252838	0.343209	0.464
TEFM	0.252446	0.273456	0.563
ARL16	0.25238	0.297323	0.527
VPS33A	0.251304	0.12143	0.916
GPATCH4	0.251185	0.222914	0.652
R3HDM2	0.250876	0.107195	0.97
AURKAIP1	0.250775	0.0221851	1.65
PFKFB2	0.250589	0.139829	0.854
FAM168A	0.250531	0.273018	0.564
PHF13	0.250477	0.268475	0.571
ADPRM	0.250332	0.244316	0.612
MRI1	0.250269	0.254416	0.594
NAA38	0.250225	0.174545	0.758
RPL13	0.249787	0.0983156	1.01
C19orf53	0.249675	0.169124	0.772
REEP4	0.249459	0.119179	0.924
BMP4	0.249065	0.578182	0.238
MOGS	0.248887	0.217862	0.662
ALKBH7	0.248684	0.236972	0.625
RRP36	0.24845	0.148389	0.829
LACTB	0.247941	0.244417	0.612
COX17	0.247601	0.0769989	1.11
CASP6	0.247498	0.467507	0.33
MICALL2	0.247438	0.361536	0.442
NDUFB7	0.247303	0.0579353	1.24
SMAP1	0.247121	0.254529	0.594
STAT5A	0.246529	0.436868	0.36
YWHAH	0.246505	0.222019	0.654
NT5C	0.246326	0.27666	0.558
ARPIN	0.246012	0.32575	0.487
FADS2	0.245996	0.450803	0.346
GDPGP1	0.245804	0.285907	0.544
MRPS34	0.245738	0.105042	0.979
APEX2	0.245705	0.244516	0.612
OPLAH	0.245196	0.472072	0.326
C1orf159	0.244948	0.297702	0.526
RAB35	0.244893	0.250192	0.602
TMEM242	0.244768	0.10923	0.962
SFR1	0.244706	0.218618	0.66
ATP5PF	0.244528	0.0211006	1.68
ZRSR2	0.244272	0.449586	0.347
H2AW	0.244191	0.204617	0.689
MRPS17	0.244022	0.203978	0.69
FAAP100	0.243222	0.286146	0.543
MOSPD3	0.242924	0.107213	0.97
ESS2	0.242854	0.196705	0.706
MFAP3	0.242624	0.249357	0.603
RPLP2	0.242556	0.0578718	1.24
CDC42EP4	0.241792	0.0917579	1.04
GUK1	0.241777	0.138085	0.86
TOLLIP	0.241748	0.137246	0.862
RBM45	0.241533	0.213756	0.67
TERF1	0.241532	0.210441	0.677
PFDN4	0.241503	0.162188	0.79
DBNDD1	0.241079	0.271999	0.565
KIF11	0.240861	0.610869	0.214
TLCD2	0.240308	0.205134	0.688
ZDHHC5	0.240277	0.235581	0.628
HTRA2	0.239703	0.33744	0.472
ZNRD1	0.239481	0.202265	0.694
B3GAT3	0.239288	0.343371	0.464
ZER1	0.238879	0.280451	0.552
ASAP1	0.238747	0.467648	0.33
PCED1A	0.23856	0.113461	0.945
MRPS26	0.238089	0.105456	0.977
WDR46	0.237874	0.163352	0.787
ZNF524	0.237743	0.273235	0.563
EFNA4	0.237737	0.257723	0.589
CDK11B	0.237587	0.38595	0.413
MCUB	0.237306	0.242084	0.616
REXO4	0.237113	0.23802	0.623
CLGN	0.237043	0.490172	0.31
RPS10	0.236976	0.340813	0.467
C9orf16	0.236873	0.367651	0.435
MED18	0.236732	0.176425	0.753
GPR39	0.236689	0.176562	0.753
ZNF232	0.236548	0.542129	0.266
RHPN1	0.236443	0.195935	0.708
SCGB3A1	0.236326	0.543531	0.265
SIRT3	0.236205	0.127261	0.895
MALAT1	0.236074	0.277359	0.557
GCHFR	0.236056	0.262739	0.58
SNRPF	0.236015	0.16675	0.778
PNKD	0.23579	0.0937162	1.03
MCEE	0.235516	0.386484	0.413
THNSL1	0.235329	0.5391	0.268
SELENOH	0.235282	0.0738125	1.13
ZNF595	0.235275	0.254045	0.595
NSMCE3	0.235239	0.278198	0.556
ARRDC4	0.2352	0.267938	0.572
ATP5PD	0.234777	0.0757272	1.12
COX6C	0.234265	0.10143	0.994
HNRNPM	0.23417	0.148325	0.829
ZNF688	0.234154	0.451429	0.345
ZBTB8OS	0.234038	0.194381	0.711
EXOSC1	0.232949	0.0589183	1.23
FAM200A	0.232335	0.415744	0.381
NAPRT	0.231821	0.395572	0.403
FOXK1	0.231655	0.281564	0.55
CRB3	0.231506	0.22138	0.655
MAP3K11	0.231291	0.328406	0.484
NDUFB6	0.231192	0.0819182	1.09
BNIPL	0.230969	0.649284	0.188
SMDT1	0.230702	0.310235	0.508
TRMT2A	0.230685	0.149336	0.826
MICOS13	0.230541	0.138191	0.86
ACADS	0.230439	0.239804	0.62
SLC25A17	0.230428	0.108737	0.964
EXOSC6	0.230044	0.220255	0.657
CD14	0.229728	0.255262	0.593
RDH13	0.229591	0.214961	0.668
PHF7	0.229425	0.585195	0.233
ANLN	0.229408	0.628601	0.202
MRPL52	0.228974	0.204338	0.69
HOPX	0.228939	0.628753	0.202
POLR2L	0.228678	0.280754	0.552
SGTA	0.22857	0.0485207	1.31
QTRT2	0.228462	0.239466	0.621
MED19	0.228451	0.208422	0.681
SKA2	0.22839	0.11888	0.925
SLC9A3R1	0.228292	0.107114	0.97
RPS19	0.228027	0.074817	1.13
LINC02185	0.228005	0.763391	0.117
MACO1	0.227987	0.356181	0.448
ACCS	0.227937	0.580016	0.237
COPS9	0.227786	0.203682	0.691
TIMP4	0.227726	0.72342	0.141
NAGPA	0.227469	0.384256	0.415
KPNA4	0.227391	0.0491134	1.31
FAM3D	0.227068	0.517249	0.286
NBL1	0.226551	0.245993	0.609
BAD	0.226509	0.225214	0.647
CERS4	0.226327	0.586711	0.232
CDK9	0.225941	0.214966	0.668
DNAJB2	0.225746	0.353864	0.451
TFB1M	0.225697	0.224516	0.649
UPF3B	0.225624	0.299376	0.524
CXCL6	0.225259	0.857991	0.0665
SMIM10L1	0.225079	0.295917	0.529
MALSU1	0.224828	0.0731215	1.14
NMB	0.224792	0.397437	0.401
ZNF587	0.224738	0.304776	0.516
IL18	0.224697	0.340344	0.468
DUS3L	0.224695	0.517956	0.286
C19orf33	0.224583	0.197435	0.705
IQANK1	0.22411	0.346916	0.46
MRPL33	0.224018	0.153659	0.813
PTPMT1	0.223508	0.318519	0.497
CCNA1	0.223499	0.509195	0.293
MST1	0.223023	0.252611	0.598
KRI1	0.222751	0.187301	0.727
MUS81	0.222435	0.205982	0.686
ASB6	0.222165	0.236488	0.626
CDC37	0.221483	0.195816	0.708
WASHC3	0.221442	0.0642944	1.19
NAXE	0.221322	0.0494263	1.31
AFAP1L1	0.221287	0.415014	0.382
DUSP23	0.221198	0.608872	0.215
SERF2	0.220838	0.0662147	1.18
NUDT16L1	0.220566	0.2349	0.629
LMO4	0.220537	0.16287	0.788
BORCS8	0.220191	0.428915	0.368
G0S2	0.220112	0.639931	0.194
RRP9	0.220015	0.17936	0.746
MRPL4	0.219964	0.193598	0.713
FAM50B	0.219944	0.26347	0.579
ARL6IP4	0.219799	0.237255	0.625
PET100	0.219597	0.21243	0.673
AQP5	0.219409	0.56352	0.249
ISY1	0.219302	0.205508	0.687
SP140L	0.219265	0.27663	0.558
PRKD2	0.21886	0.288638	0.54
CRIPT	0.218646	0.248073	0.605
ZDHHC24	0.218636	0.193917	0.712
TMCO4	0.218298	0.193081	0.714
UBXN6	0.218268	0.142048	0.848
KAT2A	0.218234	0.451348	0.345
TAB1	0.218009	0.16893	0.772
ZNF264	0.217973	0.472383	0.326
ZNF3	0.21792	0.0698129	1.16
HYAL2	0.217706	0.338305	0.471
FBXL13	0.217677	0.598756	0.223
METTL6	0.217593	0.269454	0.57
CPA4	0.217265	0.267028	0.573
SMIM26	0.217016	0.200156	0.699
KIFC3	0.216881	0.584818	0.233
ROMO1	0.216784	0.190062	0.721
ME1	0.216727	0.196582	0.706
TNFAIP8L1	0.216685	0.591182	0.228
TNIP2	0.216486	0.227783	0.642
TMSB10	0.216241	0.43979	0.357
C12orf65	0.216115	0.280637	0.552
MRPL49	0.216028	0.191333	0.718
ROGDI	0.215986	0.257195	0.59
FLCN	0.215908	0.34116	0.467
R3HDM4	0.215841	0.393097	0.406
WRNIP1	0.215619	0.208511	0.681
RPL38	0.215036	0.104431	0.981
RSBN1	0.214743	0.304441	0.516
OLFM4	0.214718	NA	#VALUE!
SERAC1	0.21432	0.215171	0.667
EPS8L1	0.214169	0.0846271	1.07
PRR7	0.214162	0.399107	0.399
HNRNPA0	0.213998	0.201445	0.696
A4GALT	0.213825	0.358053	0.446
ALKBH2	0.213626	0.289917	0.538
DAB2IP	0.213373	0.27361	0.563
TM7SF2	0.21337	0.232845	0.633
PSMG3	0.213213	0.0922967	1.03
DTD1	0.213077	0.275676	0.56
NDUFA2	0.212637	0.181408	0.741
GNA15	0.211889	0.236581	0.626
TMEM18	0.211576	0.278792	0.555
MYL5	0.211107	0.340225	0.468
DIO1	0.211023	0.679855	0.168
TK2	0.210963	0.141322	0.85
POLR2J	0.21064	0.170289	0.769
SPINT1-AS1	0.210563	0.157034	0.804
SLC66A2	0.210559	0.567925	0.246
HSPB1	0.210507	0.0641255	1.19
C6orf47	0.210489	0.292888	0.533
FHDC1	0.209947	0.578941	0.237
ARHGAP17	0.20989	0.298518	0.525
DNAAF4	0.20988	0.599204	0.222
PUSL1	0.209845	0.19	0.721
ULK3	0.209691	0.328475	0.483
MIS18BP1	0.209629	0.197782	0.704
KMT5A	0.209573	0.368283	0.434
MEN1	0.209479	0.340522	0.468
POLD4	0.209075	0.287511	0.541
EXOSC2	0.209044	0.270371	0.568
CLN6	0.208809	0.291644	0.535
RPS29	0.208766	0.178541	0.748
PDAP1	0.208756	0.0569521	1.24
FAM220A	0.208542	0.251011	0.6
GNA11	0.208528	0.346313	0.461
CTSV	0.208485	0.411515	0.386
TOR1AIP2	0.208408	0.197302	0.705
PPIA	0.208355	0.114511	0.941
MSANTD3	0.208336	0.518315	0.285
THAP7	0.208185	0.179394	0.746
IFT27	0.208023	0.548469	0.261
IRF5	0.208008	0.664715	0.177
SFXN4	0.207972	0.232021	0.634
ACP3	0.207958	0.476218	0.322
EIF5A	0.207893	0.343951	0.464
TSEN54	0.207859	0.315178	0.501
TEN1	0.20778	0.269984	0.569
ARPC4	0.207653	0.137738	0.861
SPRR1A	0.207189	0.636279	0.196
C22orf15	0.207178	0.620069	0.208
VPS72	0.207164	0.117739	0.929
PLEKHJ1	0.207114	0.373321	0.428
PLEKHM3	0.207053	0.392728	0.406
C12orf57	0.206988	0.331207	0.48
RPL14	0.206411	0.116482	0.934
RBIS	0.20639	0.197924	0.704
MED30	0.206375	0.547419	0.262
DNPH1	0.20631	0.436467	0.36
TOR1B	0.206265	0.364377	0.438
SELENOM	0.206214	0.367166	0.435
PPDPF	0.206065	0.205998	0.686
ZC3H7B	0.205606	0.453595	0.343
COX8A	0.205449	0.18443	0.734
PDZK1IP1	0.205441	0.696413	0.157
CFAP100	0.205374	0.614788	0.211
CXCL17	0.204808	0.593759	0.226
DNAAF3	0.204773	0.595989	0.225
RTF1	0.20473	0.133307	0.875
CD81	0.204722	0.160006	0.796
SDF2L1	0.204489	0.422157	0.375
MAD2L1BP	0.204458	0.148141	0.829
GCH1	0.203596	0.604264	0.219
SDC2	0.203479	0.706321	0.151
CRK	0.203422	0.127572	0.894
TCTN2	0.203296	0.594979	0.225
HFE	0.202998	0.252161	0.598
AK6	0.202377	0.168496	0.773
EEFSEC	0.202303	0.349284	0.457
JTB	0.202281	0.295532	0.529
TSPAN2	0.202237	0.348469	0.458
CMC1	0.202207	0.204517	0.689
SLC25A32	0.202138	0.402445	0.395
NDUFC2	0.202085	0.0862573	1.06
PHPT1	0.201529	0.409674	0.388
NOL7	0.201323	0.213037	0.672
AP1AR	0.201219	0.737545	0.132
COA4	0.201204	0.23462	0.63
DCXR	0.201168	0.076724	1.12
TMEM102	0.201045	0.517059	0.286
RC3H2	0.201005	0.334778	0.475
CYP4V2	0.200887	0.668175	0.175
PHF5A	0.20085	0.171399	0.766
PPP4C	0.200751	0.155319	0.809
C1orf131	0.200411	0.371641	0.43
SORBS3	0.200169	0.243705	0.613
DDX52	0.200118	0.180317	0.744
POLR2I	0.199851	0.499204	0.302
ALG2	0.199674	0.209959	0.678
NDUFB3	0.199639	0.117718	0.929
MAP1LC3A	0.199522	0.529367	0.276
VPS51	0.199397	0.288791	0.539
CISD3	0.198894	0.285623	0.544
PPID	0.198856	0.341742	0.466
MGAT4B	0.198464	0.465901	0.332
NABP2	0.19818	0.155059	0.81
HRH1	0.198123	0.540062	0.268
FBXO9	0.198087	0.262455	0.581
RPUSD1	0.19806	0.28999	0.538
GUSB	0.197983	0.0990533	1
RPS20	0.197877	0.0722218	1.14
NMT1	0.197876	0.217141	0.663
ZNF580	0.197868	0.21727	0.663
MTF2	0.19778	0.314323	0.503
KHDC4	0.197695	0.287225	0.542
MFSD3	0.19763	0.304812	0.516
TMEM192	0.197533	0.249578	0.603
SMIM4	0.197461	0.360124	0.444
PTN	0.197403	0.788054	0.103
IL1A	0.197316	0.852873	0.0691
NDUFS7	0.197167	0.0818227	1.09
MRPL22	0.19715	0.0678691	1.17
NOC4L	0.196761	0.496275	0.304
CST6	0.196738	0.590386	0.229
TRIR	0.196737	0.150277	0.823
HLA-DMB	0.196656	0.634999	0.197
DCDC2B	0.196638	0.748256	0.126
CRLF3	0.196505	0.343225	0.464
ZNF718	0.196082	0.518188	0.286
EXOSC3	0.196068	0.397689	0.4
CC2D1A	0.196006	0.116071	0.935
BOLA3	0.196002	0.252842	0.597
ICAM1	0.195839	0.749766	0.125
NUDT15	0.195724	0.25713	0.59
HINT2	0.19565	0.46223	0.335
S100A6	0.195637	0.254947	0.594
MAGOH	0.195596	0.383562	0.416
NPTN	0.195455	0.153862	0.813
NXT1	0.19511	0.391571	0.407
DYDC2	0.195089	0.659619	0.181
PIP4K2A	0.194691	0.663989	0.178
LLPH	0.194629	0.316841	0.499
NRSN2	0.194558	0.124716	0.904
SF3A2	0.194452	0.24091	0.618
HLA-DQA1	0.19444	0.803871	0.0948
COQ8B	0.194232	0.206495	0.685
POP7	0.194161	0.237478	0.624
ERH	0.194127	0.0161207	1.79
YDJC	0.193975	0.27834	0.555
GFOD2	0.193851	0.312433	0.505
NIP7	0.193844	0.197664	0.704
RNF130	0.193803	0.471031	0.327
PRXL2C	0.193767	0.488012	0.312
PIM2	0.193752	0.458103	0.339
MRPS18B	0.193626	0.328314	0.484
SNHG7	0.193456	0.459829	0.337
BCL7B	0.193363	0.280336	0.552
GPR37	0.192955	0.643251	0.192
GNG5	0.192942	0.0910826	1.04
ZNF576	0.192941	0.438445	0.358
FAM83F	0.192834	0.389949	0.409
ZC3H3	0.192625	0.363061	0.44
UTP18	0.192579	0.275894	0.559
S100A9	0.192436	0.549198	0.26
MLLT6	0.192331	0.209379	0.679
MTR	0.192246	0.328193	0.484
MYDGF	0.191851	0.555392	0.255
IRGQ	0.191811	0.433298	0.363
EIF4ENIF1	0.191749	0.325412	0.488
MIER2	0.191586	0.400272	0.398
PXMP4	0.191479	0.208763	0.68
DENND6B	0.191245	0.61235	0.213
VSIG10	0.191184	0.358656	0.445
VASP	0.191003	0.391771	0.407
DIS3L	0.190889	0.378324	0.422
MAF1	0.190752	0.136813	0.864
UQCRB	0.190675	0.195299	0.709
CEP85	0.190526	0.377936	0.423
ELOB	0.190516	0.114994	0.939
SLC12A2	0.190484	0.465859	0.332
CYTH3	0.190349	0.467987	0.33
PTPN18	0.190243	0.437012	0.36
FRA10AC1	0.190238	0.46799	0.33
ZNF71	0.190082	0.378361	0.422
RALY	0.18975	0.281088	0.551
CLCN7	0.189408	0.224393	0.649
RPS15	0.189238	0.121861	0.914
ZNF391	0.189177	0.461615	0.336
LRRC43	0.189033	0.705989	0.151
CDR2	0.189007	0.504697	0.297
CDK2AP2	0.188911	0.38677	0.413
COL12A1	0.188897	0.669347	0.174
PFN1	0.188889	0.439853	0.357
NDUFA3	0.188884	0.297943	0.526
ADRM1	0.188752	0.155372	0.809
GIPC1	0.188748	0.469491	0.328
CLEC7A	0.188702	0.632804	0.199
GEN1	0.188597	0.549844	0.26
NEK2	0.188586	0.759046	0.12
ZNF622	0.188394	0.161003	0.793
CASKIN2	0.188284	0.476962	0.322
NUDT8	0.188086	0.541141	0.267
KCNN4	0.187759	0.69186	0.16
THAP3	0.187587	0.436324	0.36
JMJD4	0.187574	0.481617	0.317
RFXANK	0.187117	0.192758	0.715
MCRIP1	0.18706	0.525533	0.279
RPL28	0.186997	0.073221	1.14
FAU	0.186899	0.0730543	1.14
TBC1D10A	0.186867	0.506755	0.295
RIIAD1	0.186529	0.669663	0.174
EMP3	0.186372	0.514622	0.289
SFPQ	0.18606	0.102642	0.989
YIF1B	0.185897	0.214774	0.668
COPE	0.185565	0.11261	0.948
GAS6	0.185544	0.455789	0.341
POP4	0.185357	0.0992447	1
TPST2	0.185345	0.304096	0.517
UQCC2	0.185323	0.167653	0.776
ASPSCR1	0.185101	0.342581	0.465
PACS2	0.185048	0.334054	0.476
SNRPD2	0.185037	0.0988908	1
EIF2B5	0.184972	0.145587	0.837
SMPDL3B	0.184812	0.455014	0.342
SSR4	0.184609	0.35175	0.454
MDFI	0.184599	0.722496	0.141
RNF220	0.184553	0.49839	0.302
ZNF75A	0.184543	0.246414	0.608
CCDC137	0.184507	0.266723	0.574
GALM	0.184172	0.632075	0.199
EXOSC7	0.184105	0.175916	0.755
MGME1	0.183937	0.270863	0.567
ABL2	0.183907	0.564583	0.248
CMTM3	0.183847	0.757043	0.121
EIF2B1	0.183635	0.146067	0.835
ACOT2	0.183597	0.483309	0.316
ZNF140	0.183505	0.281436	0.551
TSC22D2	0.183484	0.672634	0.172
TINAGL1	0.183474	0.728486	0.138
TELO2	0.183305	0.334431	0.476
UBE2D2	0.18316	0.267615	0.572
FHL3	0.183153	0.526914	0.278
NDUFA11	0.183088	0.160238	0.795
MAD2L2	0.182953	0.277314	0.557
EAF2	0.182907	0.340589	0.468
CRAT	0.182816	0.312307	0.505
DDRGK1	0.182614	0.0940428	1.03
RAVER1	0.182309	0.338105	0.471
MED6	0.182197	0.309579	0.509
MPHOSPH10	0.182172	0.151298	0.82
ARMH3	0.181962	0.200246	0.698
HSD11B1L	0.181884	0.525473	0.279
ATP5MC2	0.181821	0.188398	0.725
ISOC2	0.181812	0.27629	0.559
NDUFB1	0.181785	0.450864	0.346
SEM1	0.181759	0.184351	0.734
STK19	0.18173	0.401993	0.396
PRRT3	0.18169	0.490412	0.309
MVD	0.181592	0.266877	0.574
ZNF184	0.181508	0.39052	0.408
GSTM4	0.181294	0.800702	0.0965
MICOS10	0.181288	0.318313	0.497
MRPL10	0.180958	0.0983873	1.01
CTBP1	0.18095	0.325535	0.487
EEF1AKMT3	0.180764	0.443915	0.353
C6orf226	0.180716	0.452308	0.345
DUSP19	0.180525	0.543004	0.265
CEP192	0.180181	0.609082	0.215
FBXW5	0.180179	0.327463	0.485
NUP35	0.179968	0.281374	0.551
SLC29A2	0.179735	0.378413	0.422
OPA3	0.179707	0.507687	0.294
GGT7	0.17962	0.528027	0.277
KIN	0.179607	0.445098	0.352
OCIAD2	0.179557	0.431301	0.365
CPSF4	0.179555	0.467383	0.33
COX5B	0.179469	0.093803	1.03
FAM50A	0.179434	0.473014	0.325
ARFGAP1	0.179431	0.34759	0.459
LRRC46	0.179372	0.69447	0.158
DDI2	0.179323	0.364086	0.439
AFAP1L2	0.179206	0.719105	0.143
PLA2G10	0.179204	0.525464	0.279
APOOL	0.179173	0.168249	0.774
PAQR7	0.179072	0.547286	0.262
RGS19	0.17869	0.402463	0.395
PDLIM7	0.178649	0.667896	0.175
CST3	0.178431	0.367227	0.435
ENDOV	0.178403	0.394835	0.404
AP1S1	0.178244	0.493752	0.306
RGS10	0.178223	0.402799	0.395
TRAPPC6A	0.178146	0.395398	0.403
LMNA	0.177805	0.270715	0.567
IFT74	0.177797	0.626401	0.203
RPS2	0.177773	0.180641	0.743
CHMP6	0.177654	0.326996	0.485
CLPTM1L	0.177527	0.262363	0.581
BRD9	0.177506	0.350055	0.456
TSPAN17	0.177438	0.280084	0.553
TGFB1	0.177418	0.642961	0.192
UTP23	0.177357	0.249964	0.602
ECI1	0.177337	0.634803	0.197
PEX14	0.177299	0.364155	0.439
D2HGDH	0.177283	0.415504	0.381
CDKN2AIPNL	0.177207	0.235544	0.628
DUT	0.177161	0.336718	0.473
CASP2	0.177092	0.423912	0.373
ANP32B	0.177054	0.299421	0.524
C6orf132	0.176851	0.249792	0.602
BTG3	0.176731	0.115106	0.939
PPP1R16A	0.176693	0.487151	0.312
AC010422,3	0.176651	0.363057	0.44
BAK1	0.17632	0.474515	0.324
ANPEP	0.176229	0.70973	0.149
AKT2	0.176228	0.147314	0.832
NSUN7	0.176162	0.678932	0.168
PHYKPL	0.176135	0.366402	0.436
HAUS1	0.17613	0.339602	0.469
CNP	0.176003	0.251064	0.6
SIPA1	0.175947	0.43662	0.36
UBE2O	0.175662	0.503119	0.298
SNRPD1	0.175622	0.123601	0.908
CHCHD1	0.175452	0.253348	0.596
LSR	0.175415	0.498083	0.303
FBXO2	0.175284	0.41826	0.379
MAST2	0.174712	0.637131	0.196
MACROH2A2	0.174634	0.322444	0.492
CORO1B	0.174532	0.12977	0.887
RPL37	0.174314	0.254094	0.595
TBCC	0.174301	0.210358	0.677
SLC16A4	0.174245	0.670672	0.173
NDUFS5	0.174128	0.101478	0.994
TSPAN31	0.17409	0.26572	0.576
MMP24OS	0.173931	0.393605	0.405
CCDC191	0.173635	0.721621	0.142
CTNNAL1	0.173544	0.207527	0.683
RCE1	0.173543	0.360353	0.443
SNRPE	0.173449	0.149751	0.825
IPMK	0.173314	0.563468	0.249
HIKESHI	0.173252	0.355141	0.45
TMEM203	0.173057	0.273265	0.563
UQCR10	0.173016	0.180986	0.742
PTDSS2	0.172996	0.385977	0.413
C17orf75	0.172929	0.280939	0.551
ASL	0.17282	0.374627	0.426
LMBR1L	0.172721	0.549416	0.26
YWHAE	0.172677	0.117148	0.931
CCDC117	0.172624	0.427106	0.369
ZSCAN16	0.172541	0.364597	0.438
AIP	0.17231	0.141878	0.848
FBLIM1	0.172216	0.655475	0.183
TRMT10C	0.1722	0.0984288	1.01
MIIP	0.172075	0.485585	0.314
ATG4D	0.172023	0.383674	0.416
ARMC10	0.171973	0.368728	0.433
DEDD2	0.17193	0.2454	0.61
POLR1E	0.171864	0.41553	0.381
SLC1A1	0.17177	0.786986	0.104
TRAFD1	0.171701	0.178068	0.749
CIAO3	0.171625	0.215832	0.666
RPS26	0.171511	0.399903	0.398
CCDC151	0.171463	0.704518	0.152
COX14	0.171459	0.138311	0.859
EBPL	0.171059	0.33221	0.479
RPS12	0.171016	0.0685218	1.16
ATP5MF	0.170976	0.343439	0.464
TXLNG	0.170479	0.552589	0.258
LSM4	0.170463	0.094002	1.03
TSPO	0.170463	0.150602	0.822
RNF113A	0.170311	0.37384	0.427
CDK10	0.170243	0.415344	0.382
BRAT1	0.169974	0.20238	0.694
GTF3C5	0.169897	0.190226	0.721
TARBP2	0.169882	0.260407	0.584
RBCK1	0.169813	0.354054	0.451
CENPBD1	0.169392	0.318192	0.497
COMMD6	0.169313	0.229034	0.64
NR1H2	0.16915	0.137329	0.862
PKP4	0.168918	0.413255	0.384
C15orf48	0.168689	0.504189	0.297
RBM14	0.168543	0.353909	0.451
LENG8	0.168543	0.458817	0.338
MRPL55	0.168499	0.242484	0.615
RPL41	0.168277	0.157383	0.803
PLAGL2	0.168181	0.355553	0.449
RPL18A	0.167951	0.0496335	1.3
SNRNP40	0.167923	0.241026	0.618
CUL5	0.167917	0.16654	0.778
RHOD	0.167911	0.161632	0.791
SERPINB1	0.167897	0.26008	0.585
CSRP2	0.167819	0.641449	0.193
FLYWCH1	0.167508	0.46893	0.329
TCEANC2	0.167016	0.539792	0.268
DFFA	0.16669	0.266346	0.575
GTF2E1	0.166509	0.323389	0.49
POLDIP2	0.166377	0.219532	0.659
RAPGEFL1	0.166182	0.606843	0.217
LTBR	0.166151	0.51971	0.284
ACAP3	0.166105	0.448276	0.348
DYRK2	0.166059	0.366674	0.436
PSMC3	0.165816	0.155291	0.809
SMIM22	0.165712	0.545377	0.263
B3GNT8	0.165375	0.77038	0.113
PNPLA2	0.165207	0.381425	0.419
LAMTOR2	0.165165	0.236857	0.626
SLC66A1	0.165059	0.581054	0.236
CRACR2B	0.165023	0.467269	0.33
RPL27	0.165006	0.141627	0.849
ZNF468	0.164794	0.329081	0.483
DHRS4L2	0.164613	0.660185	0.18
NECTIN4	0.164589	0.287538	0.541
ATP5F1E	0.164586	0.270702	0.568
RPL22L1	0.164427	0.286741	0.543
NDUFB11	0.164375	0.236265	0.627
SMG5	0.164369	0.13693	0.864
MKRN2OS	0.164246	0.513139	0.29
GPAA1	0.164086	0.30601	0.514
GPX4	0.163986	0.0843864	1.07
SLC25A20	0.16392	0.31804	0.498
CCHCR1	0.163903	0.59801	0.223
NINJ1	0.163886	0.561668	0.251
PRICKLE2	0.163877	0.330378	0.481
STARD10	0.163806	0.594468	0.226
TMEM218	0.163806	0.523026	0.281
UROS	0.163715	0.409899	0.387
GSDMB	0.163488	0.702134	0.154
PARP10	0.163405	0.27702	0.557
ZNF346	0.163368	0.38818	0.411
TXN	0.163348	0.483704	0.315
C3orf14	0.163328	0.597344	0.224
PLPBP	0.163138	0.20347	0.691
CRKL	0.163088	0.353057	0.452
MRPL27	0.163058	0.332729	0.478
MOB2	0.163012	0.291344	0.536
THRB	0.162944	0.348145	0.458
TXNL4A	0.162876	0.246883	0.608
FDPS	0.162836	0.438525	0.358
RPL23	0.162805	0.135085	0.869
EIF5	0.162636	0.346689	0.46
PDCD5	0.162579	0.385924	0.413
SYTL1	0.162438	0.495497	0.305
MESD	0.162397	0.156182	0.806
PPCDC	0.162332	0.354486	0.45
CBX1	0.162331	0.209167	0.68
COA6	0.162292	0.489976	0.31
MRPS23	0.162268	0.195569	0.709
MKNK2	0.162265	0.47146	0.327
LNX2	0.162245	0.306777	0.513
TSEN34	0.162128	0.409103	0.388
CLDN3	0.162098	0.60476	0.218
MLST8	0.162062	0.17013	0.769
INPP1	0.161907	0.247073	0.607
ZNF326	0.161822	0.315862	0.501
SFT2D1	0.161665	0.0767289	1.12
PAK4	0.161637	0.28755	0.541
NDUFC1	0.161636	0.307176	0.513
RABL3	0.161634	0.306896	0.513
TMEM54	0.161629	0.227111	0.644
LTBP4	0.161617	0.599249	0.222
NUDT18	0.161479	0.532812	0.273
MRPL57	0.161442	0.371843	0.43
CCS	0.161433	0.234277	0.63
MED11	0.161396	0.345013	0.462
CRYZL1	0.160913	0.288809	0.539
ITPA	0.160852	0.151864	0.819
MAPK15	0.160789	0.702251	0.154
GUCD1	0.160772	0.304274	0.517
MRPS10	0.160712	0.211533	0.675
PSMG1	0.160688	0.370845	0.431
MBLAC2	0.160681	0.486585	0.313
MICU2	0.160661	0.293053	0.533
MAPK8	0.160619	0.441418	0.355
SDR39U1	0.160494	0.438449	0.358
CXCL14	0.160442	0.787398	0.104
TMUB1	0.160342	0.328475	0.483
PIGQ	0.160298	0.138776	0.858
RNF207	0.160251	0.654576	0.184
TAF13	0.160023	0.517518	0.286
DHRSX	0.160015	0.348841	0.457
PDCL3	0.159981	0.404378	0.393
BOLA1	0.159835	0.392629	0.406
TRIB3	0.159684	0.783298	0.106
FAM160B2	0.159674	0.216977	0.664
ZNF362	0.159671	0.502653	0.299
RNASEH1	0.159646	0.201394	0.696
PREB	0.159604	0.52881	0.277
C1orf174	0.159603	0.308024	0.511
ZC3HC1	0.159541	0.339735	0.469
PAXX	0.159485	0.480229	0.319
CCDC24	0.159482	0.513314	0.29
RAB22A	0.159353	0.347024	0.46
SPATS2	0.159276	0.471072	0.327
CEP43	0.15922	0.554979	0.256
METTL2A	0.159191	0.369585	0.432
FBXO31	0.159178	0.543323	0.265
TMEM129	0.159118	0.232921	0.633
USE1	0.159009	0.523495	0.281
PACC1	0.159006	0.601582	0.221
UBN1	0.158963	0.305351	0.515
ZNF428	0.158957	0.483939	0.315
SMYD4	0.158932	0.480669	0.318
ABCF2	0.158889	0.440638	0.356
CHPF2	0.158881	0.578785	0.237
ARID5A	0.158831	0.633155	0.198
CYHR1	0.158796	0.38005	0.42
POMGNT1	0.158749	0.574291	0.241
FXYD3	0.158663	0.14905	0.827
MTRES1	0.15864	0.453873	0.343
FAM83B	0.158582	0.404437	0.393
CWC22	0.158428	0.329351	0.482
QRSL1	0.158386	0.402678	0.395
CINP	0.158327	0.196872	0.706
TAPBP	0.158308	0.563742	0.249
AKIP1	0.158094	0.316487	0.5
TBC1D13	0.158067	0.302521	0.519
MELK	0.158064	0.725261	0.14
TRUB2	0.158007	0.176862	0.752
CLTB	0.157977	0.449169	0.348
TTYH3	0.157964	0.678842	0.168
EFNB1	0.157946	0.542343	0.266
C4orf3	0.157798	0.209614	0.679
RPS28	0.157756	0.526028	0.279
MFSD9	0.157591	0.480876	0.318
POLA1	0.157589	0.569624	0.244
COX5A	0.157532	0.333322	0.477
RHBDL2	0.157371	0.437966	0.359
PPP1CC	0.157316	0.297824	0.526
GSTA2	0.157268	0.729523	0.137
RANBP3	0.157246	0.157586	0.802
EIF2S2	0.157069	0.12646	0.898
APBA3	0.15706	0.468702	0.329
LY6E	0.156767	0.550678	0.259
TRAK2	0.156678	0.364266	0.439
RDH10	0.156524	0.142708	0.846
NIBAN2	0.156427	0.49087	0.309
FKBP9	0.156371	0.232395	0.634
LIG1	0.156336	0.570256	0.244
LRRC57	0.15629	0.205615	0.687
KNSTRN	0.156263	0.530579	0.275
THEM6	0.156203	0.492623	0.307
RPL24	0.155997	0.292054	0.535
NCKIPSD	0.155874	0.408744	0.389
MLLT10	0.155812	0.540632	0.267
2021-03-02	0.155638	0.393741	0.405
MIEN1	0.155462	0.0998161	1
CDK2AP1	0.155385	0.395066	0.403
NQO2	0.155282	0.681185	0.167
NDUFAB1	0.155215	0.251525	0.599
TMEM134	0.155076	0.181615	0.741
AMOT	0.154825	0.646504	0.189
SEPHS2	0.154369	0.345496	0.462
PCYT2	0.154342	0.543033	0.265
MAPRE3	0.154183	0.446282	0.35
SP110	0.154133	0.543568	0.265
PXK	0.154095	0.445821	0.351
SPINT2	0.154087	0.326915	0.486
RPL29	0.154052	0.139098	0.857
TMEM9B	0.153981	0.335708	0.474
GTF2E2	0.153971	0.328062	0.484
IFI6	0.153944	0.660383	0.18
SERPING1	0.153917	0.71753	0.144
PDRG1	0.153829	0.406667	0.391
TMEM256	0.153789	0.476072	0.322
PMEPA1	0.153699	0.724257	0.14
EIF1AY	0.153658	0.962034	0.0168
CCDC114	0.153515	0.662367	0.179
MTX3	0.153436	0.445693	0.351
RABL6	0.153399	0.479015	0.32
PLXNA1	0.153374	0.530835	0.275
CROCC	0.153237	0.810068	0.0915
PIN4	0.15317	0.559782	0.252
LHPP	0.153048	0.43376	0.363
UQCRQ	0.153012	0.170595	0.768
THEM4	0.152901	0.477792	0.321
TBCB	0.152897	0.188121	0.726
LPIN3	0.152551	0.462171	0.335
CPSF6	0.152357	0.154588	0.811
HSF1	0.152245	0.207242	0.684
LINC02166	0.152228	0.685908	0.164
AP3S1	0.152224	0.230385	0.638
ABT1	0.152156	0.232445	0.634
AL161431,1	0.152129	0.885039	0.053
TMEM37	0.152111	0.465518	0.332
MRPS2	0.152041	0.261225	0.583
EOLA2	0.151954	0.458669	0.339
MED25	0.151911	0.497981	0.303
NDUFB10	0.151849	0.22144	0.655
SNX7	0.151822	0.398265	0.4
LSM1	0.151754	0.303297	0.518
DDX46	0.151664	0.190793	0.719
OARD1	0.151602	0.387517	0.412
RABAC1	0.151489	0.496278	0.304
GMPPB	0.151395	0.187366	0.727
SIRT6	0.151335	0.46246	0.335
RPS4Y1	0.151283	0.962602	0.0166
EIF4A1	0.151214	0.421125	0.376
MOCS3	0.151059	0.347702	0.459
LYPD6B	0.151023	0.53005	0.276
MAP2K7	0.151014	0.482376	0.317
TRIM4	0.150894	0.358688	0.445
RAP2C	0.150491	0.459781	0.337
FIS1	0.150153	0.223108	0.651
ITPRIPL2	0.150087	0.487611	0.312
EGFL6	0.150035	0.626073	0.203
LRWD1	0.149932	0.717296	0.144
GRAMD1A	0.149852	0.516744	0.287
RPS27	0.149837	0.406563	0.391
LTBP3	0.149765	0.439932	0.357
ROPN1L	0.149741	0.735355	0.134
NCOR2	0.149558	0.496286	0.304
CCDC32	0.149423	0.300016	0.523
TWF2	0.149406	0.300586	0.522
LINC02762	0.149346	0.623416	0.205
SLC39A3	0.149145	0.408728	0.389
RARA	0.149076	0.585778	0.232
RNF181	0.149054	0.376651	0.424
RBX1	0.149053	0.153312	0.814
MED28	0.148994	0.472001	0.326
PEX26	0.148942	0.467567	0.33
MUC21	0.148924	0.797152	0.0985
NDUFV3	0.148923	0.249608	0.603
SLC9A6	0.14881	0.29889	0.524
MRPS30	0.148807	0.270238	0.568
GALNT1	0.148732	0.379139	0.421
EMC8	0.148647	0.353757	0.451
BAALC	0.148609	0.636638	0.196
IFT43	0.148351	0.60982	0.215
TMA7	0.148342	0.272792	0.564
ATXN3	0.148293	0.46516	0.332
EXOC3	0.148288	0.407942	0.389
DSN1	0.148237	0.463449	0.334
TEX30	0.14818	0.551338	0.259
ACSS1	0.148179	0.610604	0.214
ARHGAP29	0.148086	0.584666	0.233
NCMAP	0.147963	0.674239	0.171
LCN2	0.147897	0.783249	0.106
PRADC1	0.147548	0.31293	0.505
MIS18A	0.147336	0.63482	0.197
RBM42	0.147287	0.442688	0.354
RPS7	0.14714	0.215286	0.667
NCBP2AS2	0.147134	0.548603	0.261
SLC44A5	0.147028	0.917023	0.0376
SYNGR1	0.146992	0.330974	0.48
BYSL	0.146958	0.526507	0.279
RPS9	0.146927	0.145554	0.837
TPRKB	0.146824	0.397108	0.401
UXT	0.146777	0.286255	0.543
AOPEP	0.146697	0.300261	0.523
GEMIN6	0.146647	0.433599	0.363
SIGIRR	0.146521	0.539175	0.268
RPL6	0.146461	0.126407	0.898
NPHP4	0.146345	0.693018	0.159
METTL27	0.14629	0.883853	0.0536
HOMER3	0.146274	0.685884	0.164
PRR15	0.146267	0.678374	0.169
RPS14	0.146246	0.133825	0.873
PSMA7	0.14624	0.181106	0.742
HUS1	0.146238	0.505044	0.297
NPDC1	0.146166	0.679282	0.168
PAX9	0.146156	0.471751	0.326
INTS1	0.145969	0.212387	0.673
BTBD9	0.145966	0.450262	0.347
DNAJC8	0.145862	0.143018	0.845
DCLRE1A	0.145856	0.414056	0.383
TMEM70	0.14576	0.796441	0.0988
THAP4	0.14575	0.475639	0.323
TRPM4	0.145725	0.649476	0.187
STX10	0.145685	0.277397	0.557
LRRC14	0.14566	0.635799	0.197
POLR2D	0.145526	0.428319	0.368
NNT-AS1	0.145476	0.478854	0.32
UBXN1	0.145459	0.26546	0.576
LRTOMT	0.1454	0.76406	0.117
ISOC1	0.145239	0.545888	0.263
TRMT44	0.145207	0.626904	0.203
CPT1A	0.145146	0.270548	0.568
TMEM205	0.145125	0.40792	0.389
CHMP4A	0.144985	0.402367	0.395
LARP7	0.144929	0.365793	0.437
TOR3A	0.144901	0.416965	0.38
IFITM1	0.144875	0.694717	0.158
UBA52	0.144787	0.235057	0.629
PLGRKT	0.144574	0.571152	0.243
LCORL	0.14452	0.478358	0.32
PRSS23	0.144513	0.65984	0.181
MUTYH	0.144443	0.49658	0.304
MDK	0.144284	0.71358	0.147
UQCR11	0.144282	0.245078	0.611
VPS35L	0.144049	0.246243	0.609
TMEM60	0.143919	0.397276	0.401
RPLP1	0.143833	0.158331	0.8
THAP1	0.143803	0.48269	0.316
ASB8	0.143734	0.220423	0.657
ARL3	0.143655	0.541389	0.266
RWDD2A	0.143619	0.494344	0.306
APOO	0.143597	0.588202	0.23
RCC2	0.143571	0.281176	0.551
TANGO2	0.143284	0.390555	0.408
UCK1	0.143175	0.421989	0.375
PCNA	0.143152	0.41543	0.382
B9D2	0.142914	0.602079	0.22
CFAP77	0.142885	0.738863	0.131
PANK4	0.142812	0.43116	0.365
NUCKS1	0.142806	0.286482	0.543
BAX	0.142786	0.674849	0.171
INPP5B	0.14264	0.611522	0.214
S100A11	0.142522	0.408276	0.389
NUDC	0.142518	0.619997	0.208
IKBKG	0.142446	0.454216	0.343
CCDC78	0.142412	0.738973	0.131
YME1L1	0.142349	0.120983	0.917
KRT19	0.142341	0.163528	0.786
SNRPD3	0.142154	0.189775	0.722
TMEM39B	0.141951	0.473322	0.325
TTC23	0.141932	0.434443	0.362
ETFB	0.141833	0.356223	0.448
SPINK5	0.141799	0.810846	0.0911
KATNA1	0.141699	0.539466	0.268
NDUFAF3	0.141677	0.346883	0.46
AP2S1	0.141565	0.38444	0.415
THUMPD3	0.141503	0.231935	0.635
AGPAT2	0.141486	0.470152	0.328
TMEM115	0.141457	0.0943791	1.03
FAM162A	0.141432	0.285872	0.544
CHIC2	0.141292	0.460479	0.337
KCNK1	0.141107	0.66885	0.175
HSPBP1	0.141084	0.513867	0.289
ELP6	0.141062	0.275519	0.56
CHMP4C	0.14094	0.327981	0.484
UBL5	0.140847	0.333489	0.477
PVR	0.140475	0.747536	0.126
TRIP6	0.14046	0.243678	0.613
SGPP2	0.140423	0.315369	0.501
ZNF720	0.140378	0.365298	0.437
MT-CO3	0.140282	0.183084	0.737
CERK	0.140172	0.535781	0.271
EYA3	0.140147	0.396537	0.402
TNFRSF1A	0.140112	0.557639	0.254
LLGL2	0.140027	0.356984	0.447
PGAP3	0.139837	0.359274	0.445
MAML1	0.139812	0.494285	0.306
ISL1	0.139775	0.825563	0.0832
ATP5MD	0.139695	0.440517	0.356
ZC3HAV1	0.139534	0.381813	0.418
WDR18	0.139488	0.438338	0.358
PTRHD1	0.139419	0.489862	0.31
TMEM259	0.139416	0.428552	0.368
DAPK3	0.139372	0.588242	0.23
ZNF599	0.139352	0.698677	0.156
AKIRIN2	0.139347	0.529391	0.276
MED16	0.139252	0.25403	0.595
RRP15	0.139229	0.433908	0.363
POLR3H	0.139219	0.399573	0.398
MGST2	0.139125	0.267939	0.572
PNPLA4	0.139125	0.694238	0.158
AMFR	0.139125	0.421223	0.375
RNF145	0.138975	0.40512	0.392
COASY	0.138915	0.328701	0.483
AP5S1	0.138697	0.341434	0.467
PAFAH1B3	0.138661	0.254179	0.595
XYLT2	0.138616	0.413105	0.384
C9orf64	0.13847	0.53294	0.273
SLC22A18	0.138442	0.622876	0.206
CXCL16	0.138376	0.556672	0.254
PYM1	0.138326	0.293145	0.533
SGO2	0.138307	0.756962	0.121
TSNAXIP1	0.137874	0.810161	0.0914
RPS25	0.137859	0.307643	0.512
SFXN5	0.13782	0.67099	0.173
TMA16	0.137725	0.451117	0.346
EPN1	0.137712	0.278929	0.555
CLIC3	0.137512	0.605617	0.218
GRB2	0.137451	0.231581	0.635
SOCS5	0.13736	0.501967	0.299
COX19	0.137317	0.487674	0.312
TIMELESS	0.137224	0.446064	0.351
SYAP1	0.137181	0.477623	0.321
IFI27L1	0.136948	0.597269	0.224
SCO1	0.136886	0.331652	0.479
PTGR1	0.136813	0.412118	0.385
NEK8	0.136736	0.622363	0.206
FAM118B	0.136728	0.372671	0.429
PRMT1	0.136724	0.24675	0.608
HDAC7	0.136566	0.350311	0.456
SPEF1	0.136552	0.752128	0.124
PRRG2	0.136496	0.380085	0.42
TMEM150A	0.136462	0.55509	0.256
RPS15A	0.136377	0.408824	0.388
HSPE1	0.136341	0.311133	0.507
TBC1D17	0.136331	0.573676	0.241
WIPI2	0.136254	0.240814	0.618
CMC2	0.13615	0.708274	0.15
TXNL1	0.136043	0.140296	0.853
TFAP2A	0.135989	0.507399	0.295
ZC3H7A	0.135945	0.335991	0.474
NF2	0.135923	0.543447	0.265
OTX1	0.135693	0.636944	0.196
MID1IP1	0.135689	0.617428	0.209
NDUFAF8	0.135683	0.616203	0.21
CTDP1	0.13567	0.748295	0.126
CEBPG	0.135601	0.503898	0.298
PLK4	0.135582	0.842646	0.0744
C1QBP	0.135385	0.27618	0.559
MAPKAP1	0.135289	0.306479	0.514
PIP4K2B	0.135182	0.480975	0.318
ZNF180	0.134923	0.506651	0.295
RPL36	0.134874	0.167648	0.776
MYEF2	0.134869	0.657364	0.182
ZMIZ2	0.134803	0.426952	0.37
FBXO33	0.134747	0.59752	0.224
SMC3	0.134571	0.505961	0.296
STX8	0.134335	0.431624	0.365
RETREG2	0.134276	0.297931	0.526
REEP6	0.134273	0.489911	0.31
HNRNPAB	0.134161	0.362474	0.441
ABHD8	0.134086	0.534117	0.272
NDUFS2	0.13405	0.163871	0.785
OGFR	0.134013	0.473656	0.325
NEIL1	0.133955	0.478259	0.32
CARHSP1	0.13391	0.357501	0.447
GTF2H5	0.133909	0.305613	0.515
CYB561D2	0.133891	0.421306	0.375
SF3B6	0.133819	0.269788	0.569
SLIRP	0.133803	0.37315	0.428
CSTF1	0.133795	0.261959	0.582
EMD	0.133603	0.401786	0.396
COX7C	0.133593	0.348961	0.457
MANSC1	0.133483	0.544659	0.264
NME1	0.133453	0.540312	0.267
UBE2D4	0.133395	0.310205	0.508
PPP1R16B	0.133385	0.259955	0.585
ZFAND2B	0.133311	0.457592	0.34
PUS7	0.133271	0.655331	0.184
AKAP8	0.133264	0.36722	0.435
S100A4	0.133216	0.605728	0.218
TFAM	0.13312	0.364101	0.439
MRPL2	0.133086	0.335564	0.474
H3-3A	0.133066	0.216937	0.664
UQCRH	0.132908	0.294809	0.53
TMEM125	0.132846	0.483134	0.316
BUD31	0.132795	0.38603	0.413
FHL2	0.132785	0.714295	0.146
MRPL14	0.132761	0.3816	0.418
SAA1	0.132753	0.812474	0.0902
TUBA1B	0.132726	0.387141	0.412
HINT1	0.132723	0.116236	0.935
MTMR1	0.132657	0.547388	0.262
WDR61	0.13256	0.21679	0.664
ENC1	0.132488	0.828736	0.0816
SENP5	0.132349	0.447116	0.35
PDXK	0.132275	0.548487	0.261
MPHOSPH6	0.132273	0.587878	0.231
PSME2	0.132271	0.487213	0.312
TP53	0.132268	0.647888	0.188
PPCS	0.132222	0.0858723	1.07
EXOSC9	0.13221	0.537439	0.27
TIMM17B	0.132207	0.308466	0.511
AKNA	0.132126	0.693687	0.159
COX7A2	0.132081	0.275099	0.561
NAA30	0.132063	0.457728	0.339
MRPL20	0.131979	0.229286	0.64
SLC12A9	0.131933	0.515601	0.288
NOSIP	0.131919	0.417689	0.379
DYRK4	0.131905	0.417368	0.379
COTL1	0.131764	0.806681	0.0933
RSPH9	0.13175	0.76986	0.114
EIF5B	0.131686	0.402371	0.395
CLTA	0.131449	0.30624	0.514
SLC43A3	0.13129	0.425664	0.371
TRIM27	0.131269	0.50002	0.301
PYCR3	0.131263	0.444116	0.353
CENPX	0.131236	0.359656	0.444
STOML1	0.131225	0.441375	0.355
APRT	0.131189	0.169547	0.771
PIH1D1	0.13118	0.27154	0.566
PSMG3-AS1	0.131154	0.531621	0.274
FLOT1	0.131049	0.271819	0.566
LARS2	0.131041	0.577204	0.239
PLCH2	0.131026	0.550746	0.259
MRPS21	0.13101	0.359295	0.445
SMNDC1	0.131008	0.366647	0.436
TTC39C	0.130915	0.488566	0.311
MPLKIP	0.130906	0.474634	0.324
COX7B	0.130871	0.393189	0.405
PIK3R3	0.130865	0.304644	0.516
SDHAF2	0.13085	0.412732	0.384
FAAP20	0.130803	0.516977	0.287
FAM136A	0.130715	0.245426	0.61
DAZAP1	0.1306	0.501389	0.3
TUBD1	0.130453	0.560149	0.252
FOXJ2	0.130397	0.536919	0.27
CYB561D1	0.130349	0.432618	0.364
ANKRD54	0.130306	0.679699	0.168
MB	0.130305	0.64818	0.188
NDUFA6	0.1303	0.471747	0.326
TNFRSF10A	0.130137	0.569828	0.244
BEX4	0.129939	0.45422	0.343
STXBP5	0.12992	0.578844	0.237
TRIM3	0.129844	0.661076	0.18
DDHD1	0.12973	0.643764	0.191
LETM1	0.129723	0.54502	0.264
HSD17B7	0.129604	0.587995	0.231
PMM2	0.129553	0.589886	0.229
TXNDC11	0.129522	0.59075	0.229
RPL32	0.12951	0.25792	0.589
ATG16L2	0.129451	0.462994	0.334
RWDD2B	0.129419	0.469835	0.328
BCCIP	0.129399	0.24548	0.61
ECHS1	0.129359	0.414473	0.383
RILPL2	0.129073	0.470712	0.327
MRTO4	0.129038	0.488209	0.311
JAGN1	0.128989	0.196077	0.708
SHQ1	0.12896	0.433965	0.363
HMGA1	0.128772	0.463027	0.334
COMMD4	0.128655	0.318527	0.497
MRPS11	0.128578	0.367952	0.434
SEC61G	0.128571	0.395793	0.403
POLL	0.128566	0.428933	0.368
TCIRG1	0.128564	0.532108	0.274
NMNAT1	0.128236	0.563244	0.249
BLVRB	0.128154	0.56576	0.247
ELF4	0.128049	0.574777	0.241
MRPL28	0.128037	0.249522	0.603
RPL12	0.128027	0.207498	0.683
RPL35A	0.127926	0.221355	0.655
PSMB10	0.127892	0.325386	0.488
ARFRP1	0.12787	0.551169	0.259
WDR35	0.127761	0.681523	0.167
SAMM50	0.127654	0.305749	0.515
OTUB1	0.127583	0.202824	0.693
FIBIN	0.127472	0.728265	0.138
SUGT1	0.127403	0.546337	0.263
ZNF496	0.127368	0.594343	0.226
WDR83OS	0.127292	0.266489	0.574
DAP	0.12729	0.519362	0.285
ALDH2	0.127241	0.619625	0.208
ACOT7	0.127232	0.633862	0.198
NME3	0.127211	0.289523	0.538
STEAP1	0.127187	0.614266	0.212
CEP78	0.127165	0.58266	0.235
C1orf109	0.127146	0.581131	0.236
RPS16	0.127079	0.288368	0.54
NCBP3	0.127008	0.45377	0.343
EBAG9	0.127006	0.382796	0.417
PRPF38B	0.126982	0.417917	0.379
NOP10	0.12695	0.517832	0.286
CBX3	0.126901	0.326468	0.486
ERCC8	0.126864	0.401331	0.396
ZFP64	0.126837	0.537199	0.27
ZSWIM6	0.126824	0.591334	0.228
UNC119	0.126793	0.480969	0.318
MARVELD3	0.126767	0.53884	0.269
COQ6	0.126743	0.512321	0.29
NAT9	0.126642	0.543951	0.264
LONP1	0.126595	0.479284	0.319
MLEC	0.126525	0.578216	0.238
RPL9	0.12652	0.298822	0.525
NPLOC4	0.126445	0.489919	0.31
ISCU	0.126351	0.389064	0.41
ACBD3-AS1	0.126267	0.819411	0.0865
RPS8	0.126254	0.223315	0.651
IFRD2	0.126221	0.536124	0.271
CYTOR	0.126207	0.765486	0.116
RPS24	0.126135	0.181254	0.742
ARHGEF2	0.12607	0.512236	0.291
THUMPD1	0.126003	0.332741	0.478
C6orf120	0.125844	0.481711	0.317
HES2	0.125735	0.679798	0.168
UQCRFS1	0.125715	0.446154	0.351
TUBB2A	0.125704	0.376521	0.424
SMARCA4	0.125679	0.360186	0.443
PLPP3	0.125654	0.639987	0.194
ACYP2	0.125544	0.420032	0.377
PHKG2	0.125498	0.278412	0.555
TCF25	0.125469	0.221752	0.654
LYPD2	0.125404	0.533634	0.273
MRPL58	0.125304	0.344472	0.463
SUMF2	0.125199	0.191232	0.718
SEC22A	0.125178	0.441391	0.355
MNS1	0.125124	0.812143	0.0904
DNTTIP1	0.125122	0.422068	0.375
FBXL18	0.125076	0.628162	0.202
KIFBP	0.125058	0.565358	0.248
PLPP5	0.125054	0.540598	0.267
GRAMD2B	0.125042	0.608643	0.216
BTBD2	0.125032	0.544421	0.264
ABCA1	0.125029	0.80927	0.0919
PLPPR2	0.12494	0.524812	0.28
TXNDC17	0.124928	0.59445	0.226
TUSC2	0.12488	0.327308	0.485
CDC42EP2	0.124775	0.721108	0.142
RGS14	0.124726	0.696239	0.157
ACAD9	0.124626	0.301017	0.521
DAGLA	0.124601	0.64324	0.192
GAN	0.124435	0.357775	0.446
EPS8L2	0.124433	0.230814	0.637
NR1D2	0.124424	0.749857	0.125
RPL27A	0.124407	0.259314	0.586
RPS11	0.124337	0.207688	0.683
MGLL	0.124326	0.510341	0.292
GOLGA8A	0.124307	0.73812	0.132
PARG	0.124267	0.359732	0.444
ZNF426	0.124115	0.438487	0.358
DHRS1	0.123979	0.541779	0.266
YEATS2	0.12391	0.598229	0.223
ABCG1	0.123752	0.804689	0.0944
GEMIN4	0.123546	0.26262	0.581
SMARCAL1	0.123524	0.619916	0.208
SCAMP3	0.123382	0.36558	0.437
GNL3L	0.12335	0.559552	0.252
PACSIN3	0.123272	0.577024	0.239
OSGIN1	0.12325	0.545181	0.263
UPF1	0.123128	0.601202	0.221
LRG1	0.122896	0.603214	0.22
AKTIP	0.122709	0.262149	0.581
KCNJ15	0.12268	0.751992	0.124
IDH2	0.122671	0.484613	0.315
OGFOD2	0.12257	0.539725	0.268
RNASEH2C	0.122494	0.406843	0.391
DNASE1L1	0.122493	0.599671	0.222
MRFAP1L1	0.12247	0.394633	0.404
RWDD1	0.122379	0.314134	0.503
FASTKD5	0.122368	0.363023	0.44
GCDH	0.122357	0.46455	0.333
ANKRD44-AS1	0.122286	0.744175	0.128
NUFIP1	0.122094	0.551535	0.258
ARID5B	0.122021	0.331322	0.48
C8orf33	0.12194	0.316278	0.5
RPL11	0.121746	0.467357	0.33
NUDT19	0.121693	0.384036	0.416
R3HCC1	0.12168	0.46633	0.331
SPACA9	0.121653	0.811693	0.0906
CHP1	0.12148	0.240998	0.618
THAP12	0.121339	0.578511	0.238
PICK1	0.121328	0.450799	0.346
RNF126	0.121325	0.629902	0.201
PACS1	0.121278	0.707836	0.15
FBXL15	0.121268	0.523619	0.281
MOK	0.121154	0.761375	0.118
SNU13	0.121025	0.192867	0.715
WDR55	0.121019	0.426749	0.37
DAPL1	0.121002	0.790543	0.102
TMEM99	0.12098	0.432438	0.364
PSD4	0.120977	0.650134	0.187
UCK2	0.120964	0.539813	0.268
IDO1	0.120926	0.911321	0.0403
CD55	0.120664	0.814965	0.0889
H2AJ	0.120591	0.463613	0.334
NHP2	0.120542	0.431384	0.365
BIK	0.120519	0.430006	0.367
RPS5	0.120484	0.311706	0.506
MMAB	0.120453	0.415797	0.381
SIX1	0.12042	0.425987	0.371
NCK2	0.120411	0.690821	0.161
CCL28	0.120296	0.685914	0.164
FOXN3	0.120238	0.588492	0.23
ZPR1	0.120095	0.540003	0.268
VKORC1	0.120081	0.480369	0.318
NHLRC4	0.119954	0.773425	0.112
ORC5	0.119761	0.467113	0.331
VPS37C	0.11972	0.498695	0.302
SLC26A6	0.119719	0.496667	0.304
GPN2	0.119657	0.562548	0.25
RPS3A	0.119647	0.434958	0.362
BIN1	0.119611	0.663227	0.178
RPAIN	0.11952	0.490025	0.31
TCTEX1D2	0.119504	0.780075	0.108
ZNF526	0.119475	0.597919	0.223
MRPL24	0.119452	0.427279	0.369
RBPMS	0.119312	0.529135	0.276
CCDC74A	0.11922	0.784637	0.105
RAPGEF1	0.119195	0.609198	0.215
GPX2	0.119174	0.646402	0.189
AP2A1	0.119141	0.387584	0.412
PPP4R2	0.119119	0.463147	0.334
COQ7	0.119043	0.491572	0.308
LZTS2	0.119032	0.610753	0.214
MSL3	0.11901	0.538468	0.269
APBB3	0.118995	0.489529	0.31
RPL31	0.118991	0.307711	0.512
KAT14	0.118961	0.481494	0.317
PSME3IP1	0.118855	0.332983	0.478
CCNI	0.118836	0.446504	0.35
RAMP1	0.118783	0.770278	0.113
IGFBP6	0.118721	0.779461	0.108
HEXB	0.118659	0.4768	0.322
RPL18	0.118652	0.231995	0.635
URB2	0.118648	0.584555	0.233
SART1	0.118599	0.694333	0.158
SLC25A37	0.11859	0.345938	0.461
MMP10	0.11859	0.894009	0.0487
PAN3	0.118554	0.496434	0.304
CIAO2B	0.118531	0.527317	0.278
ACTR3C	0.118461	0.582165	0.235
TNK1	0.118446	0.615275	0.211
FAM204A	0.118446	0.451587	0.345
GHDC	0.118443	0.611594	0.214
DHX35	0.118364	0.596029	0.225
GPHN	0.118317	0.520548	0.284
MAPK9	0.118291	0.617055	0.21
HARS2	0.118259	0.490208	0.31
PHACTR4	0.11825	0.350541	0.455
TNFRSF12A	0.118115	0.783463	0.106
HSPA14	0.118004	0.415491	0.381
COA5	0.117908	0.536843	0.27
RUFY1	0.11779	0.598119	0.223
POLR2H	0.117754	0.329674	0.482
POLE4	0.117719	0.476885	0.322
RBM4	0.117654	0.574361	0.241
ADI1	0.117622	0.560937	0.251
VSTM2L	0.117611	0.492866	0.307
SLC2A8	0.117599	0.570102	0.244
RTRAF	0.117587	0.25327	0.596
ADPRS	0.117491	0.48729	0.312
AC022075,1	0.117431	0.806002	0.0937
RPL39	0.117424	0.371741	0.43
SELENOS	0.117391	0.46546	0.332
FAHD1	0.117388	0.585957	0.232
ZNF830	0.117256	0.570462	0.244
PFKFB4	0.117208	0.785377	0.105
TIMM10	0.117058	0.435998	0.361
GNPNAT1	0.117057	0.577539	0.238
HMOX2	0.116974	0.487547	0.312
AP4E1	0.116939	0.70716	0.15
DEDD	0.116802	0.310064	0.509
GPATCH1	0.116744	0.61915	0.208
CHERP	0.116716	0.474363	0.324
SLC13A5	0.116714	0.820788	0.0858
ZNF532	0.116666	0.639471	0.194
MRPL44	0.116614	0.399662	0.398
GGH	0.116441	0.617695	0.209
CFAP157	0.116424	0.835845	0.0779
PGS1	0.116337	0.341852	0.466
MRPS22	0.116294	0.315409	0.501
TUBG1	0.116258	0.534118	0.272
NDUFAF2	0.116235	0.578827	0.237
CDC42BPG	0.116174	0.533655	0.273
TP73	0.116152	0.820599	0.0859
FANCI	0.116139	0.68415	0.165
VAMP8	0.116042	0.291767	0.535
VWA7	0.115963	0.815009	0.0888
TRIM7	0.115946	0.588838	0.23
SPRR2A	0.115775	0.803216	0.0952
MEGF8	0.115719	0.550523	0.259
FUT11	0.115656	0.621101	0.207
NIPA1	0.115649	0.625244	0.204
INPPL1	0.115647	0.613154	0.212
CETN2	0.11563	0.775416	0.11
RPS27A	0.115628	0.27222	0.565
GTF2A1	0.115538	0.617054	0.21
FAM229B	0.115515	0.785916	0.105
NLN	0.115483	0.678455	0.168
TGIF2	0.115475	0.564215	0.249
SSBP1	0.115442	0.359304	0.445
C1orf216	0.115427	0.761722	0.118
RPS13	0.115391	0.345013	0.462
KDELR3	0.115333	0.741851	0.13
UNC5B	0.115304	0.716286	0.145
COMMD5	0.115234	0.404444	0.393
RECQL5	0.11523	0.489421	0.31
MAPK3	0.115159	0.654339	0.184
TFE3	0.115085	0.520922	0.283
ITGB1BP1	0.115062	0.48488	0.314
PER2	0.115044	0.606504	0.217
OCA2	0.114972	0.626935	0.203
TMEM147	0.114872	0.382073	0.418
EML3	0.114752	0.64266	0.192
DHX40	0.114749	0.617596	0.209
CLPP	0.114708	0.446508	0.35
LDLRAP1	0.114688	0.559348	0.252
DNM2	0.114535	0.672188	0.173
COA8	0.114444	0.423367	0.373
SF3B5	0.11442	0.404819	0.393
RER1	0.114395	0.292134	0.534
PAFAH2	0.114319	0.496144	0.304
PRELID1	0.114253	0.505077	0.297
DCP2	0.114184	0.408189	0.389
GATC	0.114161	0.605918	0.218
SKIL	0.114083	0.542416	0.266
KIZ	0.114027	0.504033	0.298
SMAGP	0.114014	0.518819	0.285
TLE5	0.113953	0.667048	0.176
PSMB6	0.113923	0.217875	0.662
PNPO	0.113789	0.469606	0.328
AC025048,4	0.113737	0.681071	0.167
ATXN1	0.113732	0.433412	0.363
TCEAL4	0.113544	0.519188	0.285
BUD13	0.113539	0.605306	0.218
NOMO1	0.113531	0.572564	0.242
NFS1	0.113487	0.564427	0.248
UBE2T	0.113434	0.729281	0.137
RPL36AL	0.113426	0.360518	0.443
WDR81	0.1134	0.649107	0.188
PIEZO1	0.113392	0.76561	0.116
DUS2	0.113388	0.515671	0.288
DTWD2	0.113374	0.712759	0.147
UBLCP1	0.113314	0.419359	0.377
EXOC6	0.113274	0.567852	0.246
HELZ2	0.113237	0.66162	0.179
AHSA1	0.113216	0.444209	0.352
PYURF	0.113185	0.467211	0.33
MAB21L4	0.113135	0.738358	0.132
RNASET2	0.113052	0.52768	0.278
TSPAN15	0.112953	0.572632	0.242
TOX3	0.112937	0.612066	0.213
LZTS3	0.1128	0.594344	0.226
SULT1A1	0.112771	0.763226	0.117
BBS4	0.112729	0.715768	0.145
NACA	0.112703	0.262694	0.581
ADAM15	0.11262	0.670757	0.173
KCTD20	0.112526	0.464432	0.333
FEZ2	0.11245	0.691901	0.16
RPL19	0.112392	0.259348	0.586
MED7	0.112389	0.420936	0.376
CASP8AP2	0.112338	0.61946	0.208
FKBP8	0.112222	0.183282	0.737
POMP	0.112183	0.41595	0.381
SUMF1	0.112172	0.495335	0.305
BRF1	0.112164	0.495735	0.305
YJU2	0.112159	0.626118	0.203
TARS2	0.112148	0.662358	0.179
PAQR8	0.112097	0.742156	0.13
GPSM2	0.112038	0.676419	0.17
MAPK14	0.11203	0.535744	0.271
ANTKMT	0.111981	0.648983	0.188
ZNHIT1	0.111954	0.358737	0.445
FBXO8	0.111946	0.519722	0.284
DHRS4	0.111881	0.658276	0.182
C9orf116	0.111865	0.804359	0.0945
ARHGAP1	0.111757	0.581752	0.235
NOP16	0.111688	0.476771	0.322
ELF2	0.111643	0.671283	0.173
SOX9	0.111617	0.851406	0.0699
DDX20	0.111574	0.492259	0.308
TRIM35	0.111569	0.366804	0.436
MFHAS1	0.111553	0.691925	0.16
SUSD4	0.111543	0.55143	0.259
MRPL18	0.111535	0.502235	0.299
IMMP2L	0.111523	0.614871	0.211
ARMCX2	0.111364	0.715312	0.146
PRR14	0.111255	0.60517	0.218
KLHDC4	0.111209	0.714947	0.146
MRPS33	0.111112	0.635256	0.197
ZNF574	0.111111	0.515865	0.287
TMEM109	0.111087	0.331982	0.479
BZW2	0.111045	0.379437	0.421
SRRT	0.110999	0.484912	0.314
G2E3	0.110993	0.798741	0.0976
PHF1	0.110969	0.642342	0.192
TXNDC12	0.110964	0.41077	0.386
TIMM17A	0.110869	0.377573	0.423
FAM13B	0.110844	0.468456	0.329
SCGB1A1	0.110735	0.844533	0.0734
DPP4	0.110734	0.747403	0.126
PPP1R14C	0.110696	0.488745	0.311
MOB3A	0.110649	0.657953	0.182
CHCHD6	0.110636	0.593619	0.226
COMMD10	0.110401	0.472854	0.325
TSPAN8	0.110374	0.893597	0.0489
ISCA2	0.11032	0.477689	0.321
PLLP	0.110274	0.7192	0.143
ACP5	0.110225	0.764789	0.116
INTS13	0.110209	0.680395	0.167
SCMH1	0.110144	0.419527	0.377
MRPL40	0.11006	0.483936	0.315
PSMB7	0.110039	0.329536	0.482
GATD1	0.109961	0.623927	0.205
HACD1	0.109793	0.771468	0.113
ENTPD4	0.109723	0.735202	0.134
TCN1	0.10967	0.726816	0.139
RPP38	0.109628	0.643521	0.191
ZNF772	0.109609	0.752372	0.124
MRM3	0.109592	0.633387	0.198
SLC27A4	0.109578	0.673936	0.171
ATP6V0A2	0.109521	0.656476	0.183
HNRNPA2B1	0.109402	0.220852	0.656
MCOLN1	0.109365	0.677116	0.169
OSTF1	0.109342	0.21058	0.677
NUDT2	0.109322	0.684468	0.165
NDUFS6	0.109263	0.402674	0.395
SCYL1	0.109249	0.58938	0.23
LAMTOR5	0.109214	0.284083	0.547
GSTO1	0.109203	0.486122	0.313
TWISTNB	0.10918	0.438801	0.358
TRIM8	0.109141	0.575135	0.24
UBTF	0.109125	0.353647	0.451
MT-CO2	0.10911	0.579885	0.237
GLRX5	0.10905	0.760189	0.119
NDUFAF4	0.10903	0.590257	0.229
PNRC1	0.108993	0.364332	0.439
PNRC2	0.108966	0.511331	0.291
DDX55	0.108937	0.673982	0.171
DBF4	0.108883	0.571866	0.243
CYB5A	0.108852	0.465709	0.332
BPHL	0.108812	0.584883	0.233
CIBAR1	0.108811	0.587178	0.231
SLC39A14	0.108724	0.777137	0.11
ESF1	0.108709	0.517733	0.286
C1orf87	0.108683	0.82188	0.0852
SMIM7	0.10867	0.288472	0.54
VAMP4	0.108623	0.520343	0.284
RIT1	0.108606	0.440497	0.356
CSTB	0.108585	0.456373	0.341
EPHB6	0.108578	0.743461	0.129
TMEM107	0.108445	0.757834	0.12
DVL2	0.108435	0.489664	0.31
SIVA1	0.108406	0.254008	0.595
VPS18	0.108361	0.611511	0.214
RPLP0	0.108343	0.20494	0.688
TRIM28	0.108299	0.593628	0.226
BRD3OS	0.108256	0.664875	0.177
FARSA	0.108232	0.590087	0.229
CCDC113	0.108215	0.809188	0.092
PRPF31	0.108212	0.341117	0.467
TMEM234	0.108188	0.563158	0.249
RBBP5	0.107788	0.531968	0.274
ZNF395	0.107787	0.582346	0.235
YIF1A	0.107766	0.538148	0.269
AIF1L	0.107742	0.679291	0.168
PRDX5	0.107713	0.57644	0.239
COQ3	0.1076	0.588358	0.23
GLCCI1	0.107332	0.605002	0.218
COX4I1	0.107316	0.23802	0.623
FBLN5	0.107296	0.718362	0.144
NOC2L	0.107167	0.487191	0.312
FAM210A	0.107057	0.756364	0.121
CHD7	0.107046	0.600169	0.222
AZI2	0.107045	0.470023	0.328
BLOC1S4	0.106982	0.760348	0.119
YKT6	0.106918	0.650867	0.187
CACFD1	0.106892	0.522412	0.282
RPS27AP5	0.106857	0.707301	0.15
XXYLT1	0.106802	0.442224	0.354
MRPL11	0.1068	0.410791	0.386
VGLL1	0.106754	0.845242	0.073
UGCG	0.106708	0.649912	0.187
EID1	0.106642	0.430613	0.366
PYCR2	0.106543	0.623921	0.205
RNASE1	0.106501	0.816026	0.0883
CCT6B	0.106468	0.81479	0.089
S100A10	0.10643	0.732475	0.135
SH2D4A	0.106372	0.574114	0.241
PPP1R7	0.106346	0.700773	0.154
ARID4A	0.106325	0.622555	0.206
SNRPC	0.106307	0.276163	0.559
EXOSC8	0.106288	0.490924	0.309
GLT8D1	0.106223	0.538203	0.269
SLC2A9	0.106195	0.73748	0.132
HDAC3	0.10619	0.391615	0.407
PON2	0.106186	0.682485	0.166
NECAB3	0.106176	0.60967	0.215
FHL1	0.106165	0.797125	0.0985
SPSB2	0.106164	0.65219	0.186
ZNF581	0.10612	0.481672	0.317
SEC62	0.106103	0.495154	0.305
HS6ST1	0.106087	0.709146	0.149
UTP4	0.106077	0.503161	0.298
C12orf76	0.106018	0.699799	0.155
WSB2	0.106018	0.744171	0.128
MTMR9	0.106017	0.756199	0.121
ZNF845	0.105993	0.606196	0.217
SDCCAG8	0.105803	0.400585	0.397
COLCA2	0.105798	0.673175	0.172
BPIFA1	0.105761	0.400271	0.398
EIF2S1	0.105743	0.458237	0.339
BTN3A3	0.105696	0.631035	0.2
PIP	0.105657	0.768599	0.114
SUMO3	0.105582	0.561571	0.251
BCR	0.105558	0.513253	0.29
RALGPS1	0.105532	0.712179	0.147
SERPINB11	0.105473	0.865668	0.0626
TMEM219	0.105467	0.309324	0.51
LLGL1	0.105368	0.807263	0.093
PNLIPRP3	0.105364	0.861328	0.0648
ZNF32	0.105311	0.565334	0.248
CRCP	0.105296	0.569543	0.244
CDK1	0.105199	0.860613	0.0652
FEN1	0.105196	0.569113	0.245
TCTA	0.105168	0.451717	0.345
XPNPEP3	0.105115	0.584705	0.233
FAM98C	0.105084	0.638111	0.195
STMP1	0.104842	0.479011	0.32
PARN	0.104837	0.368184	0.434
TOP1	0.104798	0.654314	0.184
ZNF480	0.104763	0.487006	0.312
LTBP2	0.104747	0.778418	0.109
TRIP11	0.104673	0.472003	0.326
FAM174C	0.104659	0.63872	0.195
C17orf100	0.104609	0.602279	0.22
PARK7	0.104564	0.468024	0.33
MTIF3	0.104523	0.485294	0.314
RNF25	0.104514	0.523852	0.281
CRIP2	0.104465	0.412981	0.384
CIAPIN1	0.104456	0.49964	0.301
TMEM184B	0.104434	0.693368	0.159
DESI1	0.104297	0.653679	0.185
ACKR3	0.104258	0.749092	0.125
MAML3	0.104256	0.672302	0.172
GBA2	0.104246	0.51055	0.292
TAF1D	0.104209	0.542741	0.265
DEGS1	0.103978	0.534333	0.272
FAM3A	0.103954	0.36855	0.434
KDM4C	0.103951	0.424153	0.372
ESRRA	0.103895	0.623027	0.205
SCAMP4	0.103881	0.483456	0.316
TECR	0.103861	0.454306	0.343
LRRC56	0.103833	0.818174	0.0872
GOLGA5	0.103765	0.370349	0.431
ITGAE	0.103644	0.51303	0.29
MCM7	0.103644	0.558425	0.253
TRIM21	0.103501	0.629328	0.201
EIF1B	0.103446	0.541644	0.266
EIF2S3	0.10331	0.276943	0.558
IDH3G	0.103301	0.229021	0.64
MTMR4	0.10315	0.524445	0.28
UQCC3	0.103131	0.576722	0.239
MARCHF5	0.103114	0.37391	0.427
PTGER2	0.103079	0.789967	0.102
MAP3K5	0.103028	0.657002	0.182
FABP5	0.102937	0.685783	0.164
NAAA	0.10291	0.516441	0.287
ENTPD7	0.102887	0.653468	0.185
POLB	0.102861	0.562289	0.25
TOPORS	0.102777	0.304124	0.517
S100A2	0.102714	0.768705	0.114
TECPR2	0.102637	0.601595	0.221
SLPI	0.102629	0.273137	0.564
MYO9B	0.102626	0.737073	0.132
MRM2	0.102605	0.52729	0.278
TJP3	0.102492	0.513085	0.29
MAD1L1	0.102491	0.604108	0.219
MFAP1	0.102398	0.468014	0.33
POLR2F	0.102387	0.453341	0.344
CTSF	0.102333	0.746487	0.127
DUBR	0.102294	0.699074	0.155
CLDN10	0.102208	0.859876	0.0656
RCHY1	0.102205	0.540656	0.267
EHMT1	0.102172	0.55073	0.259
DBI	0.102159	0.550204	0.259
NSFL1C	0.102091	0.273362	0.563
ZNF131	0.101981	0.527175	0.278
PXDC1	0.101943	0.661474	0.179
ZNF562	0.101902	0.483806	0.315
COL1A2	0.101849	0.889558	0.0508
RTL8B	0.101832	0.772493	0.112
SPSB1	0.101666	0.670894	0.173
ARHGEF12	0.101622	0.43251	0.364
KIF5B	0.101584	0.352109	0.453
PIGU	0.101446	0.345933	0.461
PSMB4	0.101382	0.229526	0.639
SH3BP2	0.101346	0.734216	0.134
ALG3	0.101284	0.577596	0.238
ANGPTL4	0.101247	0.848093	0.0716
TCAIM	0.101151	0.461051	0.336
TRPM7	0.10115	0.546455	0.262
N6AMT1	0.101133	0.832407	0.0797
LINC01908	0.101024	0.84993	0.0706
PHLDA3	0.100998	0.697625	0.156
ATOX1	0.100922	0.448133	0.349
MTMR11	0.100864	0.59361	0.226
NSD2	0.100801	0.566041	0.247
DCTPP1	0.100726	0.491911	0.308
EIF3G	0.100709	0.315418	0.501
ATP6V0B	0.100694	0.402299	0.395
ACAT2	0.100562	0.676446	0.17
BDKRB2	0.100466	0.775297	0.111
HEATR6	0.10042	0.520079	0.284
NFU1	0.100381	0.522808	0.282
FAM47E	0.100297	0.790275	0.102
SLC52A2	0.100265	0.722628	0.141
MXD4	0.100249	0.742839	0.129
SLC35B2	0.100221	0.622608	0.206
RPL37A	0.100168	0.487869	0.312
FHIT	0.100144	0.736151	0.133
CNTNAP2	0.10007	0.715119	0.146
CNOT3	0.100057	0.501658	0.3
MYO1C	0.0999559	0.765425	0.116
CHCHD10	0.099874	0.732991	0.135
ZFAND2A	0.0998524	0.792179	0.101
ST6GALNAC4	0.0998405	0.482082	0.317
RANGAP1	0.0997672	0.59376	0.226
CCDC127	0.0997576	0.616051	0.21
UBE2B	0.0997544	0.369417	0.432
C1orf210	0.0996955	0.616924	0.21
IGSF9	0.0995689	0.680557	0.167
NBPF3	0.099548	0.798916	0.0975
TIMM21	0.0994555	0.528825	0.277
UGT1A6	0.099374	0.77485	0.111
ARPC1A	0.0993374	0.350825	0.455
DCLRE1B	0.0993342	0.737933	0.132
ZNF385A	0.0992717	0.65715	0.182
BORCS7	0.099168	0.716986	0.144
ZFAS1	0.0989202	0.550396	0.259
TBC1D20	0.0989135	0.537958	0.269
ZBTB25	0.0988873	0.633616	0.198
TMEM40	0.0988709	0.393627	0.405
ACSS2	0.0987215	0.513011	0.29
TIMM44	0.0987205	0.482982	0.316
ADCK5	0.098699	0.639522	0.194
TRPT1	0.0986769	0.396817	0.401
RAB8A	0.0986557	0.486073	0.313
FAHD2A	0.0986441	0.619328	0.208
IQCE	0.0986336	0.715839	0.145
TPD52L1	0.0983764	0.295762	0.529
SYK	0.0983302	0.531039	0.275
SAYSD1	0.098249	0.538667	0.269
ANKIB1	0.0981152	0.513373	0.29
MAP1S	0.0981078	0.620604	0.207
PCGF6	0.0981065	0.677722	0.169
CWF19L1	0.0980573	0.607987	0.216
THOC3	0.0980133	0.679861	0.168
PHTF1	0.0979072	0.644058	0.191
CHMP2A	0.0978944	0.358787	0.445
ODF3B	0.0978831	0.810927	0.091
DDX18	0.097873	0.362392	0.441
SEC11C	0.0978007	0.673499	0.172
SSU72	0.0977156	0.552572	0.258
GLRX3	0.0977144	0.435131	0.361
SPOP	0.0976705	0.583561	0.234
DBN1	0.0976431	0.815555	0.0885
TMEM79	0.0975199	0.678858	0.168
MTURN	0.0974924	0.787964	0.103
MAGOHB	0.0974095	0.676991	0.169
SYNGR2	0.0973844	0.747488	0.126
COX6B1	0.0972911	0.487579	0.312
HSPB11	0.0972817	0.756528	0.121
SMIM3	0.0972323	0.69985	0.155
PCBD1	0.0972251	0.580461	0.236
YWHAG	0.0972166	0.719239	0.143
CEP170	0.097146	0.760012	0.119
CWC25	0.0971285	0.609474	0.215
SMARCD1	0.0971283	0.628441	0.202
CDK7	0.0971098	0.576492	0.239
[truncated: 7,770 more rows]
