# Supplementary material for: Serine Protease Inhibitors Restrict Host Susceptibility to SARS-CoV-2 Infections
Source: mBio. 2022 May 9;13(3):e00892-22. doi: 10.1128/mbio.00892-22 (PMC9239148; doi:10.1128/mbio.00892-22)
Supplement: TABLE S3 [file mbio.00892-22-s0003.xlsx]

## Sheet: IPA, Upsteam regulators
Column1	Column2	Column3	Column4	Column5	Column6	Column7	Column8	Column9
Upstream Regulator	Expr Log Ratio	Molecule Type	Predicted Activation State	Activation z-score	Flags	p-value of overlap	Target Molecules in Dataset	Mechanistic Network
IFNL1		cytokine	Activated	4,284	bias	2,68E-46	CMPK2,CXCL10,DDX58,IFI27,IFI44L,IFI6,IFIT1,IFIT2,IFIT3,ISG15,LAMP3,MX1,OAS1,OAS2,OAS3,OASL,RSAD2,USP18,XAF1
IFNA2		cytokine	Activated	3,807	bias	9,91E-41	CXCL10,DDX58,IFI27,IFI44L,IFI6,IFIT1,IFIT2,IFIT3,ISG15,MX1,MX2,OAS1,OAS2,OAS3,OASL,RSAD2,USP18,XAF1
PRL		cytokine	Activated	4,085	bias	3,42E-38	CMPK2,CXCL10,DDX58,EPSTI1,IFI44L,IFI6,IFIT1,IFIT3,ISG15,LAMP3,MX2,OAS1,OAS2,OAS3,RSAD2,USP18,XAF1
RNY3		other	Activated	3,742	bias	8,85E-38	CXCL10,EPSTI1,IFI44L,IFIT1,IFIT3,ISG15,LAMP3,MX1,OAS1,OAS2,OAS3,OASL,RSAD2,XAF1
IFNG		cytokine	Activated	4,385	bias	1,01E-34	CMPK2,CXCL10,DDX58,IFI27,IFI44L,IFI6,IFIT1,IFIT2,IFIT3,ISG15,LAMP3,MX1,MX2,OAS1,OAS2,OAS3,OASL,RSAD2,USP18,XAF1
IRGM		enzyme	Inhibited	-3,701	bias	5,66E-33	DDX58,IFI44L,IFIT1,IFIT2,IFIT3,ISG15,MX1,MX2,OAS1,OAS2,OASL,RSAD2,USP18,XAF1
Interferon alpha		group	Activated	3,220	bias	6,19E-33	CXCL10,DDX58,EPSTI1,IFI27,IFI44L,IFI6,IFIT1,IFIT2,IFIT3,ISG15,LAMP3,MX1,MX2,OAS1,OAS2,OAS3,RSAD2,USP18
RC3H1		enzyme	Inhibited	-3,606	bias	5,82E-31	DDX58,IFI27,IFI44L,IFI6,IFIT1,IFIT2,IFIT3,ISG15,MX1,OAS1,OAS2,OAS3,RSAD2
IL1RN		cytokine	Inhibited	-3,742	bias	2,99E-30	DDX58,IFI27,IFI44L,IFI6,IFIT3,LAMP3,MX1,MX2,OAS1,OAS2,OAS3,OASL,RSAD2,USP18
SPI1		transcription regulator	Activated	3,742	bias	2,21E-28	CMPK2,CXCL10,IFI27,IFI44L,IFI6,IFIT1,IFIT2,IFIT3,ISG15,LAMP3,MX1,OASL,RSAD2,USP18
STAT1		transcription regulator	Activated	2,778	bias	3,66E-27	CXCL10,EPSTI1,IFI27,IFI44L,IFI6,IFIT1,IFIT2,IFIT3,ISG15,MX1,OAS1,OAS2,OAS3,XAF1
TLR3		transmembrane receptor				1,55E-26	CXCL10,DDX58,IFI44L,IFI6,IFIT1,IFIT2,IFIT3,ISG15,MX1,MX2,OAS1,OASL,RSAD2	13 (2)
PGR		ligand-dependent nuclear receptor	Inhibited	-3,707	bias	3,63E-25	IFI27,IFI44L,IFIT1,IFIT2,IFIT3,ISG15,MX1,MX2,OAS1,OAS2,OAS3,OASL,RSAD2,XAF1
STAT2		transcription regulator				5,19E-25	CXCL10,IFI27,IFI6,IFIT2,ISG15,MX1,OAS1,OAS2,RSAD2,USP18
MAPK1		kinase	Inhibited	-3,729		1,08E-24	DDX58,IFI27,IFI6,IFIT1,IFIT2,IFIT3,ISG15,LAMP3,MX2,OAS1,OAS2,OAS3,OASL,USP18
IFNL4		cytokine	Activated	2,799	bias	1,31E-22	CXCL10,DDX58,IFIT1,ISG15,MX1,OAS1,OAS2,OASL
SOCS1		other	Inhibited	-3,095	bias	1,43E-22	CXCL10,DDX58,IFI27,IFIT1,IFIT2,ISG15,MX1,OAS1,OAS2,RSAD2	12 (2)
miR-182-5p (and other miRNAs w/seed UUGGCAA)		mature microRNA	Inhibited	-2,985	bias	5,20E-22	CMPK2,DDX58,IFI44L,IFI6,IFIT1,ISG15,OAS2,RSAD2,XAF1
TCR		complex				4,76E-21	CXCL10,DDX58,IFI44L,IFI6,IFIT1,IFIT2,IFIT3,ISG15,MX1,MX2,OAS1,OASL,RSAD2
JAK		group	Activated	2,828	bias	8,39E-20	CXCL10,DDX58,IFI6,IFIT1,IFIT2,IFIT3,ISG15,RSAD2
IRF3		transcription regulator	Activated	2,948	bias	1,17E-19	CXCL10,DDX58,IFI44L,IFI6,IFIT1,IFIT2,ISG15,OAS1,RSAD2
BTK		kinase	Inhibited	-3,000	bias	4,12E-19	CXCL10,IFI44L,IFIT1,IFIT3,ISG15,MX1,MX2,OAS2,OAS3
CNOT7		transcription regulator				2,06E-18	CMPK2,IFI27,IFI44L,IFI6,ISG15,OAS1,OAS2,OAS3
IRF9		transcription regulator		1,951	bias	2,48E-18	CXCL10,IFI27,IFIT1,IFIT2,IFIT3,MX1,OAS2
TLR9		transmembrane receptor	Activated	2,985	bias	4,49E-18	CXCL10,IFI44L,IFIT1,IFIT3,ISG15,MX1,MX2,OAS2,OAS3
MAP3K7		kinase		1,671		3,76E-17	CXCL10,DDX58,IFIT1,IFIT2,IFIT3,OAS2,OASL,XAF1
IFNA1/IFNA13		cytokine	Activated	2,362	bias	4,43E-17	IFI6,IFIT2,ISG15,MX1,OAS2,RSAD2	10 (2)
TLR7		transmembrane receptor	Activated	3,000	bias	7,41E-17	CXCL10,IFI44L,IFIT1,IFIT3,ISG15,MX1,MX2,OAS2,OAS3
EIF2AK2		kinase	Activated	2,795	bias	6,57E-16	DDX58,IFI27,IFI6,IFIT1,ISG15,OAS1,OAS3,USP18
NGLY1		enzyme	Inhibited	-2,236	bias	6,77E-16	CXCL10,IFI27,IFI44L,IFIT1,IFIT2
MYC		transcription regulator	Inhibited	-3,317	bias	2,21E-15	IFI27,IFI44L,IFI6,IFIT1,IFIT2,IFIT3,MX1,MX2,OAS1,OASL,RSAD2
TGM2		enzyme	Activated	3,162	bias	2,46E-15	CXCL10,IFI6,IFIT1,IFIT2,IFIT3,OAS1,OAS2,OAS3,OASL,XAF1
IFIH1		enzyme				4,21E-15	CXCL10,IFI27,IFI44L,IFIT1,ISG15,RSAD2
IFNB1		cytokine	Activated	2,624	bias	4,79E-15	IFI27,IFIT1,IFIT2,IFIT3,ISG15,MX1,OAS2
STING1		other	Activated	2,429	bias	6,50E-15	IFI44L,IFIT1,IFIT2,ISG15,OAS1,RSAD2	9 (2)
ISG15	2,585	other	Inhibited	-2,213	bias	1,42E-14	IFI6,IFIT1,MX1,OAS1,USP18
PAF1		other	Activated	2,646	bias	2,78E-14	DDX58,IFI44L,IFIT3,ISG15,OAS2,OAS3,OASL
SOCS3		phosphatase	Inhibited	-2,433	bias	5,28E-14	CXCL10,IFIT1,IFIT2,MX1,OAS1,OAS2
SGPL1		enzyme	Activated	2,195		1,70E-13	DDX58,IFIT1,ISG15,MX1,OAS1
TREX1		enzyme		-1,980	bias	4,07E-12	IFI44L,IFIT1,MX1,OAS1
BLM		enzyme				4,07E-12	IFI44L,IFIT1,MX1,OAS1
mir-15		microRNA	Activated	2,224		9,49E-11	DDX58,IFIT1,ISG15,MX1,OAS1
GAPDH		enzyme	Inhibited	-2,236	bias	1,58E-10	IFI6,IFIT2,OAS1,OAS2,OAS3
CGAS		enzyme	Activated	2,000	bias	2,68E-10	IFI44L,IFIT1,IFIT2,OAS1
IFN Beta		group				4,35E-10	IFI6,IFIT1,MX1,OAS1,OAS2
ATXN3		peptidase				9,28E-10	IFIT1,IFIT2,ISG15
MAVS		other		1,996	bias	1,47E-09	CXCL10,IFIT1,ISG15,RSAD2
IRF1		transcription regulator	Activated	2,213	bias	2,07E-09	CMPK2,CXCL10,IFIT1,IFIT3,MX1
PRKCA		kinase	Activated	2,163	bias	5,81E-09	CXCL10,IFIT1,IFIT3,OASL,RSAD2
DDX58	1,309	enzyme		1,220	bias	7,13E-09	CXCL10,DDX58,IFIT1,ISG15
RARB		ligand-dependent nuclear receptor		0,000	bias	1,02E-08	DDX58,IFI27,IFIT1,USP18
TNF		cytokine		1,229	bias	1,33E-08	CXCL10,IFI27,IFIT1,IFIT3,LAMP3,OAS1,OAS2,OASL
SQSTM1		transcription regulator				5,18E-08	CXCL10,ISG15,MX2
USP18	1,096	peptidase				5,18E-08	IFI6,MX1,OAS1
FCGR2B		transmembrane receptor				7,76E-08	CXCL10,IFI27,MX1
RNF216		enzyme				7,76E-08	CXCL10,IFIT1,ISG15
TAP1		transporter				1,52E-07	IFIT1,MX1,OAS1
TERT		enzyme				1,68E-07	IFIT1,IFIT2,ISG15,MX1
SAMHD1		enzyme				2,03E-07	DDX58,IFI27,IFI6
TICAM1		other				2,03E-07	CXCL10,IFIT1,IFIT2
IKZF3		transcription regulator		-1,982	bias	3,34E-07	DDX58,IFI27,IFI6,IFIT3
GSTO1		enzyme		-1,982	bias	5,30E-07	DDX58,IFI6,IFIT1,OAS3
IFNAR2		transmembrane receptor				6,25E-07	DDX58,ISG15,USP18
MSR1		transmembrane receptor				1,00E-06	IFIT1,ISG15
GAB3		other				1,00E-06	IFIT1,OAS1
TAB1		enzyme				1,62E-06	CXCL10,IFIT1,XAF1
Ifn		group				3,00E-06	OAS2,OAS3
HSPA5		enzyme				3,33E-06	CXCL10,IFIT1,ISG15
IKZF1		transcription regulator		-1,961	bias	4,55E-06	EPSTI1,IFI27,IFI6,IFIT3
Histone h3		group				5,06E-06	CXCL10,IFI6,MX1,RSAD2,USP18
NLRP11		other				6,00E-06	IFIT1,IFIT2
SMARCB1		transcription regulator				7,65E-06	MX1,OAS1,OAS3
CEBPA		transcription regulator	Inhibited	-2,000	bias	8,01E-06	IFI27,IFI6,ISG15,OAS2
MTORC2		complex				9,99E-06	IFIT2,ISG15
LBP		transporter				9,99E-06	CXCL10,IFIT1
KPNA2		other				9,99E-06	IFIT1,ISG15
ZNF395		transcription regulator				1,50E-05	IFIT1,IFIT2
TRAF3IP2		enzyme				1,50E-05	CXCL10,ISG15
FANCC		other				1,76E-05	IFI44L,MX1,OAS1
IFN type 1		group				2,09E-05	IFIT1,ISG15
TREM1		transmembrane receptor	Inhibited	-2,000	bias	2,40E-05	IFIT2,ISG15,LAMP3,OASL
FBXO44		enzyme				2,76E-05	CXCL10,DDX58,MX1
PLAAT4		enzyme				2,79E-05	CXCL10,ISG15
DHX9		enzyme				2,79E-05	CXCL10,XAF1
IL27		cytokine				3,38E-05	CXCL10,MX1,OAS1
AREG		growth factor				3,54E-05	IFI6,IFIT2,IFIT3
IFI16		transcription regulator				3,59E-05	CXCL10,DDX58
YOD1		enzyme				4,48E-05	CXCL10,IFIT1
COPA		transporter				5,47E-05	ISG15,RSAD2
BCOR		transcription regulator				6,56E-05	DDX58,ISG15
SYK		kinase				6,98E-05	CXCL10,OAS1,OAS2
TBK1		kinase				7,75E-05	CXCL10,IFIT1
TRAF3		enzyme				9,04E-05	CXCL10,ISG15
CFLAR		other				9,04E-05	IFIT2,ISG15
HDAC4		transcription regulator				1,04E-04	ISG15,RSAD2
PI3K (family)		group				1,45E-04	CXCL10,IFIT1,ISG15
CD14		transmembrane receptor				1,52E-04	CXCL10,IFIT1
Ifn gamma		complex				1,88E-04	CXCL10,XAF1
VDR		transcription regulator				1,88E-04	CXCL10,IFI44L
PRC2		complex				2,08E-04	MX1,OAS1
IRF8		transcription regulator				2,08E-04	DDX58,ISG15
HOTAIR		other				2,72E-04	MX1,OAS1
IRF7		transcription regulator				2,96E-04	CXCL10,OAS1
JAK1		kinase				3,20E-04	IFIT2,MX1
PLC		group				1,02E-03	CXCL10
ISGF3		complex				1,02E-03	ISG15
IFNA10		cytokine				1,02E-03	MX1
IFNA21		cytokine				1,02E-03	MX1
IFNA5		cytokine				1,02E-03	MX1
IFNA7		cytokine				1,02E-03	MX1
IFNA14		cytokine				1,02E-03	MX1
KIF1B		transporter				1,02E-03	XAF1
IFNA4		cytokine				1,02E-03	MX1
IFNA6		cytokine				1,02E-03	MX1
TRIM13		enzyme				2,05E-03	IFIT2
KLF8		transcription regulator				2,05E-03	EPSTI1
NMRAL1		other				2,05E-03	MX1
TRIM66		transcription regulator				2,05E-03	IFIT2
TRIM58		enzyme				2,05E-03	IFIT2
IFNA17		cytokine				2,05E-03	MX1
TRIM32		transcription regulator				2,05E-03	IFIT2
TRIM36		enzyme				2,05E-03	IFIT2
TRIM9		enzyme				2,05E-03	IFIT2
POLDIP3		other				2,05E-03	ISG15
MID2		other				2,05E-03	IFIT2
IFNA8		cytokine				2,05E-03	MX1
TRIM8		enzyme				2,05E-03	IFIT2
MED6		transcription regulator				2,05E-03	IFIT2
IL1RL1		transmembrane receptor				2,05E-03	CXCL10
IFNA16		cytokine				2,05E-03	MX1
DNMT3B		enzyme				2,58E-03	IFI27,IFIT1
IL10		cytokine				2,80E-03	CXCL10,LAMP3
RNU1-1		other				3,07E-03	CXCL10
ZBED2		transcription regulator				3,07E-03	CMPK2
USP22		peptidase				3,07E-03	IFIT1
SUMO3		other				3,07E-03	CXCL10
FSCN1		other				3,07E-03	CXCL10
HLA-B		transmembrane receptor				3,07E-03	OAS2
HERC5		enzyme				3,07E-03	IFIT2
TLR4		transmembrane receptor				3,24E-03	CXCL10,MX1
PDLIM2		other				3,71E-03	IFIT3,OAS3
SATB1		transcription regulator				3,88E-03	EPSTI1,XAF1
IL1RL2		transmembrane receptor				4,09E-03	CXCL10
KDM4A		transcription regulator				4,09E-03	CXCL10
MAP2K4		kinase				4,09E-03	CXCL10
IRS2		enzyme				4,09E-03	MX1
SETD7		enzyme				4,09E-03	CXCL10
IFNLR1		transmembrane receptor				4,09E-03	MX1
IL36A		cytokine				4,09E-03	CXCL10
CD40LG		cytokine				4,22E-03	CXCL10,LAMP3
EGOT		other				5,11E-03	ISG15
SPINDOC		other				5,11E-03	IFI44L
NLRX1		other				5,11E-03	OAS1
TRIM25		transcription regulator				5,11E-03	IFIT2
HDAC11		transcription regulator				5,11E-03	ISG15
UNC93B1		other				5,11E-03	CXCL10
ZC3HAV1		other				5,11E-03	CXCL10
ANG		enzyme				5,11E-03	CXCL10
MAPKAP1		other				5,11E-03	CXCL10
NACC1		transcription regulator				5,11E-03	MX1
ARF6		transporter				5,11E-03	ISG15
SFTPA1		transporter				5,11E-03	CXCL10
MAP2K7		kinase				6,13E-03	CXCL10
CLDN7		other				6,75E-03	IFI6,MX1
LAIR1		transmembrane receptor				7,15E-03	MX1
LILRB4		other				7,15E-03	CXCL10
miR-511-5p (miRNAs w/seed UGUCUUU)		mature microRNA				7,15E-03	CXCL10
RACK1		enzyme				7,15E-03	ISG15
MAP2K6		kinase				7,15E-03	CXCL10
PRKCD		kinase				7,52E-03	CXCL10,OAS1
TRIM38		other				8,17E-03	IFIT2
IL36G		cytokine				8,17E-03	CXCL10
MAP2K3		kinase				8,17E-03	CXCL10
IRF5		transcription regulator				8,17E-03	CXCL10
SUMO1		enzyme				9,19E-03	CXCL10
PDE4B		enzyme				9,19E-03	CXCL10
IgG		complex				9,56E-03	CXCL10,ISG15
GPX8		enzyme				1,02E-02	CXCL10
Iga		complex				1,02E-02	CXCL10
G6PD		enzyme				1,02E-02	MX1
IL1RAP		transmembrane receptor				1,02E-02	CXCL10
IL36B		cytokine				1,22E-02	CXCL10
S100A9		other				1,22E-02	CXCL10
IKBKG		kinase				1,22E-02	CXCL10
NLRC5		transcription regulator				1,22E-02	DDX58
PRMT5		enzyme				1,32E-02	CXCL10
IRAK1		kinase				1,32E-02	CXCL10
IL37		cytokine				1,32E-02	CXCL10
TIFA		other				1,43E-02	CXCL10
IDH1		enzyme				1,53E-02	MX1
ADORA2A		G-protein coupled receptor				1,53E-02	CXCL10
N-cor		group				1,63E-02	CXCL10
IKK (complex)		complex				1,63E-02	CXCL10
TRAF2		enzyme				1,63E-02	CXCL10
AGER		transmembrane receptor				1,63E-02	IFIT1
P2RX7		ion channel				1,73E-02	CXCL10
RARA		ligand-dependent nuclear receptor				1,73E-02	IFI44L,RSAD2
S100A8		other				1,83E-02	CXCL10
mir-146		microRNA				1,93E-02	CXCL10
STAT3		transcription regulator				2,04E-02	CXCL10,XAF1
CXCR4		G-protein coupled receptor				2,13E-02	CXCL10
RNASE1		enzyme				2,13E-02	CXCL10
TRIM28		transcription regulator				2,23E-02	CXCL10
IL33		cytokine				2,33E-02	CXCL10
NAMPT		cytokine				2,43E-02	CXCL10
HMGB1		transcription regulator				2,43E-02	IFIT1
Fcer1		complex				2,53E-02	IFIT2
Cdk		group				2,53E-02	CXCL10
TRIM37		enzyme				2,63E-02	IFIT2
GATA2		transcription regulator				2,63E-02	CXCL10
MYD88		other				2,63E-02	CXCL10
UBE2I		enzyme				2,63E-02	CXCL10
RNASE2		enzyme				2,73E-02	CXCL10
DUSP1		phosphatase				2,83E-02	CXCL10
ZBED6		transcription regulator				3,03E-02	LAMP3
IL32		cytokine				3,13E-02	MX1
ADIPOQ		other				3,33E-02	CXCL10
IL3		cytokine				3,43E-02	LAMP3
SATB2		transcription regulator				3,63E-02	CXCL10
HDAC3		transcription regulator				3,63E-02	CXCL10
Immunoglobulin		complex				3,73E-02	CXCL10
mir-155		microRNA				4,02E-02	MX1
CREBBP		transcription regulator				4,02E-02	CXCL10
VEGFA		growth factor				4,12E-02	CXCL10
FAS		transmembrane receptor				4,22E-02	CXCL10
CUX1		transcription regulator				4,22E-02	CXCL10
HMOX1		enzyme				4,32E-02	CXCL10
CDH1		other				4,32E-02	IFI27
NCOA3		transcription regulator				4,32E-02	LAMP3
RBM5		other				4,42E-02	ISG15
IKBKE		kinase				4,51E-02	IFIT1
ERN1		kinase				4,61E-02	OAS2

## Sheet: IPA, Canonical pathways
Column1	Column2	Column3	Column4	Column5	Column6
Ingenuity Canonical Pathways	-log(p-value)	Ratio	z-score	Molecules
Role of Hypercytokinemia/hyperchemokinemia in the Pathogenesis of Influenza	1,89E01	1,25E-01	3,162	CXCL10,DDX58,IFIT2,IFIT3,ISG15,MX1,OAS1,OAS2,OAS3,RSAD2
Interferon Signaling	1,21E01	1,67E-01	2,449	IFI6,IFIT1,IFIT3,ISG15,MX1,OAS1
Role of Pattern Recognition Receptors in Recognition of Bacteria and Viruses	4,91E00	2,74E-02	NaN	DDX58,OAS1,OAS2,OAS3
Activation of IRF by Cytosolic Pattern Recognition Receptors	4,48E00	4,76E-02	NaN	DDX58,IFIT2,ISG15
Coronavirus Pathogenesis Pathway	4,42E00	2,06E-02	-2,000	DDX58,OAS1,OAS2,OAS3
Systemic Lupus Erythematosus In B Cell Signaling Pathway	2,64E00	1,12E-02	NaN	IFIT2,IFIT3,ISG15
Pathogenesis of Multiple Sclerosis	2,05E00	1,11E-01	NaN	CXCL10
Role of Lipids/Lipid Rafts in the Pathogenesis of Influenza	1,7E00	5E-02	NaN	RSAD2
Pyrimidine Deoxyribonucleotides De Novo Biosynthesis I	1,66E00	4,55E-02	NaN	CMPK2
IL-17A Signaling in Gastric Cells	1,59E00	3,85E-02	NaN	CXCL10
Pyrimidine Ribonucleotides Interconversion	1,49E00	3,03E-02	NaN	CMPK2
Pyrimidine Ribonucleotides De Novo Biosynthesis	1,46E00	2,86E-02	NaN	CMPK2
Role of RIG1-like Receptors in Antiviral Innate Immunity	1,36E00	2,27E-02	NaN	DDX58
Role of IL-17F in Allergic Inflammatory Airway Diseases	1,36E00	2,27E-02	NaN	CXCL10
Role of MAPK Signaling in Inhibiting the Pathogenesis of Influenza	1,15E00	1,35E-02	NaN	CXCL10
VDR/RXR Activation	1,13E00	1,3E-02	NaN	CXCL10
Role of MAPK Signaling in the Pathogenesis of Influenza	1,12E00	1,27E-02	NaN	CXCL10
Salvage Pathways of Pyrimidine Ribonucleotides	1,04E00	1,04E-02	NaN	CMPK2
Role of PKR in Interferon Induction and Antiviral Response	9,07E-01	7,58E-03	NaN	DDX58
Granulocyte Adhesion and Diapedesis	7,93E-01	5,75E-03	NaN	CXCL10
Agranulocyte Adhesion and Diapedesis	7,45E-01	5,08E-03	NaN	CXCL10
Communication between Innate and Adaptive Immune Cells	6,31E-01	3,79E-03	NaN	CXCL10
Protein Ubiquitination Pathway	6,23E-01	3,7E-03	NaN	USP18
Neuroinflammation Signaling Pathway	5,77E-01	3,28E-03	NaN	CXCL10
