# Supplementary material for: Serine Protease Inhibitors Restrict Host Susceptibility to SARS-CoV-2 Infections
Source: mBio. 2022 May 9;13(3):e00892-22. doi: 10.1128/mbio.00892-22 (PMC9239148; doi:10.1128/mbio.00892-22)
Supplement: TABLE S4 [file mbio.00892-22-s0004.xlsx]

## Sheet: Grough High vs Low
symbol	log2FoldChange	p-value	p-value -log10
FABP4	7.30821	0.0018578	2.731
PLAT	2.29388	0.00139339	2.85593
MMP1	2.24141	0.0173564	1.76054
SLC5A5	2.20898	0.0323335	1.49035
CERS3	2.19596	2.94e-06	5.53165
CYP4Z1	2.16254	0.000559046	3.25255
OLFM4	1.99753	0.358064	0.446039
PADI2	1.79627	0.00570793	2.24352
LY6D	1.77172	0.0830742	1.08053
KRT14	1.74581	0.000116961	3.93196
CHI3L1	1.68946	0.00636335	2.19631
RNASE7	1.64808	0.0345815	1.46116
PSCA	1.63941	5.95e-05	4.22548
ATP12A	1.63722	0.0640366	1.19357
CH25H	1.61632	0.0108213	1.96572
HLA-DPB1	1.47362	0.0154555	1.81092
BST2	1.4708	0.0107149	1.97001
RHCG	1.41253	0.00283996	2.54669
UCA1	1.40216	0.227207	0.643579
S100A8	1.37882	4.81e-05	4.31785
DAPK1	1.37075	0.00474205	2.32403
PIP	1.36279	0.00312813	2.50472
ITGB2	1.33024	0.161107	0.792886
FBLN2	1.32703	0.00282919	2.54834
RPS4Y1	1.32428	0.691056	0.160487
SFTA3	1.25205	0.035277	1.45251
CIITA	1.23637	0.000155425	3.80848
FCGBP	1.22067	0.0836386	1.07759
SCGB3A1	1.21661	0.00114561	2.94096
ZNF516	1.21006	0.000154683	3.81056
LTF	1.18874	0.270104	0.56847
HLA-DMB	1.18249	0.00422792	2.37387
IGFL2-AS1	1.17449	0.323583	0.490015
RERG	1.17355	0.0107776	1.96748
PPARGC1A	1.16607	0.0454143	1.34281
ZFY	1.16419	0.718985	0.14328
ZG16B	1.15866	0.13029	0.885087
SLC16A14	1.15185	0.0183921	1.73537
SLC6A20	1.14748	0.00626364	2.20317
CXCL2	1.13573	0.00652367	2.18551
PI3	1.12941	0.106915	0.970961
KRT13	1.10322	0.00662255	2.17897
NLRP2	1.09321	0.21629	0.664963
IL6	1.08015	0.146097	0.835357
C1S	1.06895	0.0793372	1.10052
S100A9	1.0557	0.00895463	2.04795
IGFBP6	1.04344	0.0247749	1.60599
IRAK2	1.04303	0.00206448	2.68519
BEX2	1.0106	0.00170246	2.76892
HLA-DPA1	0.991073	0.0376788	1.4239
VSNL1	0.98988	0.00402129	2.39563
DDX3Y	0.988652	0.740121	0.130697
RNF207	0.981104	0.0020103	2.69674
HLA-DRA	0.976674	0.0397976	1.40014
HMOX1	0.971233	0.0428625	1.36792
NRCAM	0.962816	0.0250084	1.60191
ATP13A4	0.935797	0.00641305	2.19294
AC020916,1	0.933672	0.0567088	1.24635
ST3GAL4	0.929929	0.0237899	1.62361
RELB	0.929449	0.000329894	3.48163
CFD	0.923105	0.131495	0.881089
CEMIP	0.921163	0.0144654	1.83967
NEURL3	0.91694	0.0356848	1.44752
EIF1AY	0.916506	0.783362	0.106037
NGFR	0.910482	0.0789668	1.10256
HOPX	0.904169	0.0420915	1.37581
UTY	0.892306	0.746106	0.1272
FOXRED2	0.873086	0.0246616	1.60798
NLGN4Y	0.862884	0.787905	0.103526
CXCL3	0.86251	0.132414	0.878066
LINC02188	0.851387	0.0636702	1.19606
PLEKHF1	0.849931	0.0605736	1.21772
MFSD4A	0.845166	0.0020972	2.67836
PTGES	0.842842	0.231212	0.63599
TGM1	0.841336	0.0510515	1.29199
ADIRF	0.834982	0.00510548	2.29196
MMP7	0.828131	0.0349005	1.45717
ANKRD36C	0.820143	0.00299046	2.52426
FGFBP1	0.814516	0.000111939	3.95102
CSTA	0.810496	0.00244997	2.61084
ZNF528	0.805625	0.0095438	2.02028
CENPW	0.801735	0.00353242	2.45193
VIPR1	0.799047	0.0567465	1.24606
DKK1	0.798372	0.109803	0.959387
WNT5A	0.797956	0.186307	0.729771
DHX33	0.796792	0.00101489	2.99358
SLC44A5	0.793161	0.508298	0.293882
DLL1	0.792883	0.0173603	1.76044
RNF24	0.79063	1.93e-06	5.71444
CHAC1	0.78992	0.00565124	2.24786
FA2H	0.786836	0.0785929	1.10462
ELN	0.773412	0.450731	0.346082
PGLYRP4	0.77208	0.130379	0.884792
KRT23	0.769732	0.0096081	2.01736
DHRS1	0.763164	1.48e-05	4.82974
SGCE	0.760107	0.0879866	1.05558
GUCY1A1	0.759095	0.168546	0.773283
CD14	0.758969	0.0582424	1.23476
ATP6V1C2	0.757408	0.0681168	1.16675
BIRC3	0.756244	0.00449689	2.34709
ADGRE2	0.750084	0.25076	0.600741
DCLK1	0.749601	0.0315145	1.50149
HLA-DMA	0.74482	0.0106908	1.97099
AC007681,1	0.741226	0.113849	0.943672
TRPM4	0.737407	0.00838859	2.07631
UGT2B7	0.733673	0.264509	0.577559
AC015712,2	0.732851	0.0196984	1.70557
HSD11B2	0.731921	0.119937	0.921047
CREBRF	0.731679	0.0580778	1.23599
RARRES1	0.730795	0.504269	0.297338
SLC19A2	0.730514	0.0556586	1.25447
ABCC3	0.72752	4.49e-05	4.34775
NR4A1	0.727303	0.106808	0.971395
SGSM2	0.726994	0.00295313	2.52972
SPRR3	0.723053	0.183495	0.736375
ACKR3	0.712062	0.0785004	1.10513
SLC34A2	0.707784	0.0592894	1.22702
PYGB	0.707179	0.0131674	1.8805
SPATA20	0.705656	0.101896	0.991844
HLA-DRB1	0.705489	0.152914	0.815554
PLAAT4	0.704662	0.0032454	2.48873
C2orf74	0.703864	0.0459763	1.33747
HBEGF	0.702727	0.100325	0.998591
COL18A1	0.689186	0.108432	0.964843
PFKFB3	0.688346	0.00909101	2.04139
PSAT1	0.680297	0.102148	0.990768
IQGAP2	0.678459	0.108476	0.964666
GABRE	0.678222	0.00608128	2.21601
CA2	0.676719	0.191646	0.7175
DDX39B	0.675606	0.0595138	1.22538
PADI1	0.674331	0.123156	0.909545
PYROXD2	0.6741	0.158778	0.799209
PGF	0.673769	0.0781101	1.10729
LTB4R	0.673043	0.0294005	1.53165
FLCN	0.672213	0.0162879	1.78813
NEAT1	0.671584	0.12035	0.919554
MOB3C	0.669141	0.0137099	1.86297
EPHB6	0.669122	0.0707694	1.15015
FABP5	0.66852	0.0321853	1.49234
HSD17B2	0.668038	0.20581	0.686534
MIR4458HG	0.667167	0.0565604	1.24749
MT1X	0.665478	0.00290654	2.53662
CPA4	0.665198	0.136924	0.863521
AZGP1	0.663985	0.0994477	1.00241
BTG3	0.661948	0.000279397	3.55378
CEACAM1	0.656326	0.109781	0.959474
FCMR	0.655524	0.0277198	1.55721
CCDC144NL-AS1	0.653941	0.329428	0.482239
KIAA0895L	0.649409	0.0231311	1.6358
TFCP2L1	0.647653	0.0609278	1.21518
BCL11A	0.64309	0.00662308	2.17894
PPARGC1B	0.643063	0.0354184	1.45077
KCNN4	0.64106	0.201215	0.696339
CYBA	0.63773	0.00317787	2.49786
MAFF	0.636757	0.062076	1.20708
CD74	0.634466	0.104396	0.981318
DLK2	0.630993	0.0175051	1.75684
PARS2	0.630737	0.0163781	1.78574
MUC21	0.630501	0.313209	0.504165
GDF15	0.62735	0.0304259	1.51676
DUSP23	0.626943	0.0788315	1.1033
TGM5	0.62692	0.0670423	1.17365
ATP2A3	0.623782	0.0887047	1.05205
TGIF2	0.620817	0.00803237	2.09516
FOXK1	0.620034	0.00174544	2.7581
RPS2	0.619297	0.00262269	2.58125
PLAAT3	0.619205	0.0470363	1.32757
ASNS	0.616343	0.143956	0.841771
SLC16A9	0.615627	0.0220994	1.65562
OGFR	0.610061	0.0215504	1.66655
C1R	0.609494	0.0888907	1.05114
HSD3B7	0.609388	0.159178	0.798116
CXCL1	0.608505	0.1103	0.957426
OBSCN	0.607872	0.0481402	1.31749
ASS1	0.606844	0.00189123	2.72326
PPP1R3C	0.603287	0.223583	0.650562
GIGYF1	0.601334	0.0347984	1.45844
RORA	0.600798	0.0142722	1.84551
CNFN	0.597976	0.0669228	1.17443
HAPLN3	0.597016	0.181938	0.740076
LYPD3	0.596187	0.0193183	1.71403
OPLAH	0.595754	0.0392928	1.40569
E2F6	0.594723	0.0121222	1.91642
PELI2	0.591663	0.092371	1.03446
KLHDC4	0.59112	0.0213006	1.67161
ZNF543	0.589328	0.0371876	1.4296
GOLGA8B	0.588549	0.176996	0.752037
SPRR2A	0.588049	0.392505	0.406155
GPR68	0.58793	0.0995568	1.00193
NID1	0.587463	0.315929	0.500411
CA13	0.585004	0.0193277	1.71382
KIT	0.584967	0.0353061	1.45215
H2AW	0.584398	0.00659292	2.18092
NFKBIZ	0.583841	0.113005	0.946903
SHISA2	0.579367	0.065264	1.18533
CYP1B1	0.574895	0.0216623	1.6643
SLAMF7	0.573971	0.21064	0.676459
ETS1	0.573941	0.11577	0.936405
RPS21	0.573514	0.0113168	1.94627
SIPA1L2	0.572777	0.032148	1.49285
ATP1B3	0.572291	0.0208555	1.68078
SLC43A3	0.571775	0.00222589	2.6525
C15orf62	0.571122	0.0821837	1.08521
DEPTOR	0.570885	0.141523	0.849173
SLC39A4	0.57011	0.0290053	1.53752
DDIT3	0.569744	0.143703	0.842534
SGPP2	0.567726	0.00333915	2.47636
PLPP3	0.565968	0.0620792	1.20705
MYRF	0.565171	0.371809	0.42968
ZFAND2A	0.564531	0.234247	0.630326
MAN1C1	0.563521	0.109138	0.962023
MAP3K5	0.562491	0.00838965	2.07626
AL355001,2	0.562426	0.113952	0.94328
EVA1A	0.558356	0.177456	0.750909
MCM6	0.5582	0.0452053	1.34481
ZNF778	0.554274	0.0835238	1.07819
NFKBIA	0.553446	0.0379107	1.42124
C6orf47	0.551052	0.00729861	2.13676
MIR4435-2HG	0.550755	0.0307775	1.51177
RPS9	0.550755	0.000864426	3.06327
HPGD	0.549234	0.285609	0.544228
GRHL2	0.548969	0.00240773	2.61839
TRIM23	0.548757	0.130245	0.88524
ATP10A	0.548516	0.0641022	1.19313
GPRC5B	0.546802	0.104405	0.981279
ZNF783	0.545738	0.0883348	1.05387
AMOTL2	0.545518	0.00264287	2.57792
KDM5D	0.545462	0.86821	0.0613751
TIMM10	0.544293	0.0320518	1.49415
VAMP5	0.542995	0.0859971	1.06552
NFKB2	0.542414	0.130641	0.883921
FMC1	0.541359	0.0855768	1.06764
RPL11	0.538078	0.00534336	2.27219
TMEM71	0.53577	0.0514393	1.2887
HLA-A	0.533227	0.00962223	2.01672
PGGHG	0.531401	0.281404	0.550669
LIF	0.530944	0.158108	0.801046
ODC1	0.530586	0.0344639	1.46264
MARVELD3	0.529317	0.0820943	1.08569
NPM3	0.528589	0.0556718	1.25436
BMP7	0.527766	0.147155	0.832226
ALDH1A3	0.527519	0.215987	0.665573
CNEP1R1	0.527207	0.0798561	1.09769
ADRB2	0.524274	0.122218	0.912865
NOP53	0.523627	0.0147907	1.83001
POLR1E	0.522632	0.0168292	1.77394
PCP4L1	0.522505	0.0235551	1.62791
RPL13	0.522449	0.000702414	3.15341
RPS14	0.522312	0.000155066	3.80948
SLFN12	0.521996	0.0532411	1.27375
LINC00511	0.521263	0.0206267	1.68557
ATF5	0.521163	0.151824	0.818659
ATF4	0.521139	0.00475205	2.32312
TMEM37	0.520697	0.0768537	1.11434
VSIG10	0.519454	0.0591648	1.22794
NINJ1	0.518057	0.0712015	1.14751
EGR1	0.517681	0.107273	0.96951
GGT7	0.51684	0.0324668	1.48856
PARM1	0.516585	0.241853	0.616448
RPL12	0.51655	0.00269454	2.56952
TRIM7	0.51333	0.0717989	1.14388
AP1AR	0.513133	0.241336	0.617377
SLC25A6	0.510219	0.00383508	2.41623
NIPAL1	0.508898	0.0533264	1.27306
AC106886,6	0.508447	0.0388001	1.41117
MALAT1	0.50835	0.0181619	1.74084
RPS16	0.508202	0.00609854	2.21477
TMEM79	0.506373	0.0144283	1.84078
TCN1	0.506363	0.0227364	1.64328
CSTB	0.506337	0.00991512	2.0037
ZNF581	0.506315	0.000899743	3.04588
FGFR2	0.505773	0.0220027	1.65752
ZC3H12A	0.505266	0.165712	0.780647
MTHFD2	0.50421	0.0783612	1.1059
RPIA	0.504134	0.0684266	1.16478
ALOX5	0.503919	0.267547	0.5726
AC025539,1	0.503519	0.220227	0.65713
FAM210A	0.502731	0.144326	0.840656
NUPR1	0.502691	0.0603841	1.21908
CCZ1B	0.500834	0.07508	1.12448
CBFA2T2	0.500275	0.0108917	1.9629
RPS27	0.500132	0.00894797	2.04828
CTBP1-DT	0.498642	0.0394503	1.40395
RPS29	0.498069	0.0164974	1.78259
LLGL1	0.497541	0.283904	0.546828
FBXO32	0.49694	0.023945	1.62078
SPRR1A	0.496248	0.166858	0.777652
CIART	0.495919	0.108155	0.965952
DNAJC4	0.494796	0.002846	2.54577
ZNF667-AS1	0.494325	0.223126	0.65145
HMGB2	0.493394	0.0267228	1.57312
PON3	0.492034	0.0732456	1.13522
KLC3	0.489279	0.14693	0.83289
CPE	0.488499	0.0607456	1.21648
TFAP2C	0.488167	0.0324301	1.48905
TNFAIP3	0.486761	0.0927961	1.03247
CHMP4C	0.486287	0.00941435	2.02621
ANKS3	0.485398	0.0770555	1.1132
CYTH3	0.485397	0.0429829	1.3667
MZT2A	0.484836	0.0485776	1.31356
PSMG4	0.484464	0.0706281	1.15102
DTX4	0.484395	0.097406	1.01141
RPS18	0.483652	0.000132108	3.87907
WNK2	0.483495	0.0692859	1.15936
SQSTM1	0.483338	0.0146606	1.83385
MAPK8IP3	0.482008	0.0937931	1.02783
MACO1	0.481761	0.0204003	1.69036
PTPRZ1	0.481101	0.0276508	1.55829
DAGLA	0.481026	0.0718903	1.14333
DEFB1	0.480029	0.256763	0.590468
ZNF286A	0.479647	0.0969453	1.01347
SLC1A1	0.479431	0.269602	0.569276
MRPS6	0.479369	0.110535	0.9565
RARG	0.479326	0.000356965	3.44737
NR4A2	0.478572	0.104105	0.982528
USP9Y	0.477918	0.880899	0.0550737
RBFA	0.477601	0.0502577	1.2988
CNPPD1	0.475779	0.00346998	2.45967
SERPINB10	0.474432	0.540577	0.267143
EDAR	0.472765	0.232329	0.633896
CXCL8	0.47271	0.299658	0.523374
RPLP2	0.472632	0.00902605	2.0445
TENT5A	0.472055	0.0299472	1.52364
LINC01269	0.471783	0.144098	0.841341
TXNL4B	0.470067	0.0847603	1.07181
VAMP2	0.468863	0.0284	1.54668
HLA-DQA1	0.468848	0.483122	0.315943
RAB38	0.465225	0.0149634	1.82497
RAB35	0.465216	0.0245767	1.60948
BPIFA1	0.463331	0.0684784	1.16445
EFNA1	0.462979	0.119885	0.921234
FAM83B	0.462686	0.0511194	1.29141
HCFC1R1	0.462492	0.204724	0.688831
NCOA7	0.460837	0.0981952	1.00791
RARRES2	0.459097	0.339545	0.469103
DDIT4	0.458605	0.0776536	1.10984
ALKBH4	0.456895	0.0359438	1.44438
RPL32	0.456007	0.00629742	2.20084
SLC35F2	0.455957	0.0607191	1.21668
GMEB2	0.45578	0.080087	1.09644
MAP3K6	0.455655	0.131733	0.880304
APBB3	0.455508	0.0181086	1.74212
MNT	0.45546	0.132828	0.876711
RPL28	0.455087	0.00587311	2.23113
MAP2K7	0.455066	0.0532256	1.27388
FAAH	0.454964	0.016642	1.77879
RPL35	0.45468	0.00608144	2.21599
FMO2	0.45455	0.43859	0.357941
TSPAN4	0.454426	0.202408	0.693772
NCK2	0.453887	0.105467	0.976882
VTCN1	0.453734	0.0601345	1.22088
RPL18A	0.452786	0.0300948	1.52151
THOC3	0.452391	0.113082	0.946605
KDR	0.452272	0.454859	0.342123
CYP4X1	0.452231	0.190575	0.719935
RPS12	0.452196	0.00335669	2.47409
GSTM4	0.452006	0.457784	0.33934
CLASRP	0.451817	0.0633536	1.19823
CYP26A1	0.451536	0.24453	0.611667
CHRAC1	0.450898	0.0189366	1.7227
PDK1	0.450373	0.221697	0.65424
BBOX1	0.449636	0.0403717	1.39392
PTP4A3	0.449012	0.305415	0.515109
KRT15	0.448414	0.182723	0.738207
ICAM1	0.448393	0.394058	0.40444
RNPC3	0.447962	0.100942	0.99593
INPP1	0.447031	0.0147055	1.83252
MBD3	0.445859	0.0747481	1.1264
AKIRIN2	0.445469	0.0218076	1.66139
DPP7	0.444929	0.00111391	2.95315
RDH13	0.444648	0.0191108	1.71872
GNPDA1	0.444304	0.0116583	1.93336
ATP10B	0.444108	0.0975385	1.01082
ATG4D	0.44375	0.0731235	1.13594
PRKD3	0.443022	0.0258606	1.58736
TACR1	0.442627	0.424457	0.372166
NAMPT	0.44098	0.0266763	1.57387
CIC	0.440931	0.218801	0.659951
NT5C	0.44067	0.0470136	1.32778
PIK3R1	0.440488	0.0459026	1.33816
CHCHD4	0.440459	0.0855878	1.06759
LINC01133	0.440451	0.134895	0.870003
PET117	0.440162	0.0823195	1.0845
TRAF2	0.440097	0.0253749	1.5956
CLEC2B	0.439441	0.199867	0.699259
MPST	0.439151	0.0960311	1.01759
RPL27A	0.436095	0.00438689	2.35784
ABLIM1	0.435652	0.0212706	1.67222
RPS10	0.435652	0.0936162	1.02865
SNHG7	0.435359	0.145844	0.836113
SF3A2	0.435075	0.0576478	1.23922
NKX3-1	0.434743	0.20451	0.689286
VASN	0.434495	0.14934	0.825824
MED9	0.434188	0.109114	0.962121
MYC	0.434182	0.136206	0.865803
PTPN18	0.434176	0.0746476	1.12698
RPL37	0.434128	0.0246163	1.60878
PDLIM2	0.433603	0.0696529	1.15706
PTTG1	0.433318	0.0274652	1.56122
CLEC7A	0.433014	0.319938	0.494934
RAB7B	0.432655	0.124848	0.903618
CNTN1	0.432608	0.506444	0.295468
NDRG2	0.432033	0.00533614	2.27277
RPS20	0.431591	0.00231232	2.63595
AC010422,3	0.431542	0.0193734	1.71279
AKAP17A	0.431253	0.116253	0.934598
RPS19	0.431177	0.0195905	1.70795
ULK3	0.430898	0.0427589	1.36897
ETV6	0.429976	0.0431568	1.36495
EVA1C	0.42927	0.0341775	1.46626
MIGA2	0.428754	0.0397455	1.40071
RPL7	0.428322	0.00244752	2.61127
ZNF641	0.426916	0.0791816	1.10138
LIN54	0.426326	0.135961	0.866587
C9orf16	0.426083	0.098115	1.00826
FADD	0.426032	0.196117	0.707485
RPL23	0.425642	0.00253155	2.59661
GRPEL2	0.425287	0.0738134	1.13186
ZNF496	0.425198	0.0263401	1.57938
RBIS	0.425115	0.107043	0.970442
RPS5	0.424579	0.00536544	2.27039
SPRR1B	0.423118	0.0915841	1.03818
VHL	0.422662	0.00100677	2.99707
E2F3	0.422013	0.138687	0.857965
ING5	0.421919	0.121472	0.915524
RPL30	0.421719	0.0129153	1.88889
RPS24	0.421716	0.00410639	2.38654
JUN	0.421206	0.0133062	1.87595
GPN2	0.421206	0.148581	0.828037
ZNF300	0.41968	0.201023	0.696755
SEMA4C	0.419224	0.212348	0.672951
GRB7	0.418927	0.018081	1.74278
ARMC7	0.418411	0.0503287	1.29818
FAM200A	0.4174	0.138702	0.857916
TMTC2	0.417201	0.0902069	1.04476
ACOT2	0.416721	0.0450784	1.34603
HS6ST1	0.415189	0.114228	0.942229
ANTXR1	0.415066	0.0653627	1.18467
FAM83G	0.414801	0.12301	0.910059
HSBP1L1	0.41425	0.0485365	1.31393
TNFRSF10A	0.414046	0.132752	0.876958
PLA2R1	0.413433	0.0624274	1.20462
PRICKLE3	0.412821	0.119614	0.922219
LGALS7B	0.412554	0.371806	0.429684
BIN1	0.412009	0.210312	0.677137
RPL13A	0.411918	0.00167456	2.7761
MT-ATP8	0.411866	0.014361	1.84281
RPL39	0.411572	0.0162882	1.78813
JUNB	0.411533	0.0686325	1.16347
RPL8	0.411479	9.2e-05	4.03621
ATP5MC1	0.411215	0.0213679	1.67024
CSNK2A2	0.41115	0.0648259	1.18825
C19orf48	0.410875	0.0496291	1.30426
CYP2F1	0.410835	0.336854	0.472559
ABHD6	0.410498	0.100105	0.999545
RPL14	0.410069	0.0171047	1.76688
BMP3	0.410061	0.170783	0.767557
PTPRG	0.40934	0.124308	0.905503
GPNMB	0.40906	0.38115	0.418904
SOCS3	0.408796	0.456989	0.340094
UTP18	0.408675	0.0215637	1.66628
SH2D3A	0.408541	0.138032	0.860022
SLC25A12	0.408192	0.0712396	1.14728
HLA-B	0.408167	0.220161	0.65726
CHCHD10	0.408105	0.227685	0.642666
CSNK1E	0.408061	0.198029	0.703271
FBXO44	0.407498	0.11212	0.950318
PAM	0.407061	0.0864226	1.06337
SOX15	0.406819	0.0656493	1.18277
RPP25	0.406649	0.217442	0.662657
RPL6	0.406616	0.00483326	2.31576
AVPI1	0.406443	0.243871	0.612839
ID1	0.406429	0.218611	0.660329
RIPK4	0.406162	0.0272769	1.56421
RPS15	0.406123	0.00329242	2.48248
AQP5	0.405904	0.68606	0.163638
SLC25A25	0.4058	0.14596	0.835766
ARHGEF10L	0.405669	0.0629132	1.20126
MOCOS	0.404915	0.147931	0.829941
KCNJ2	0.403427	0.130879	0.883131
ALDH1L1	0.403365	0.108549	0.964376
JMJD6	0.403351	0.134308	0.871897
IFITM1	0.40245	0.33868	0.470211
2021-03-02	0.402311	0.0318127	1.4974
ZNF786	0.40226	0.0826768	1.08262
KIF22	0.401906	0.05415	1.2664
PUS7	0.401326	0.149571	0.825154
LIAS	0.401283	0.10831	0.965331
LITAF	0.40082	0.0154193	1.81194
SLC8B1	0.400161	0.0176936	1.75218
TPCN1	0.399592	0.0755949	1.12151
DAB2IP	0.398378	0.103765	0.98395
CARD19	0.398037	0.118612	0.925872
SERPINB4	0.398019	0.241456	0.617162
NAB2	0.396569	0.069029	1.16097
RPL36	0.396565	0.0136763	1.86403
SLC66A2	0.395673	0.191886	0.716956
CXCL16	0.395527	0.082373	1.08422
LACTB	0.395442	0.144826	0.839154
FAM83F	0.394967	0.0720433	1.14241
BCL2L11	0.394352	0.0627483	1.2024
ACP3	0.394328	0.11438	0.941651
TPCN2	0.393673	0.239515	0.620668
LSM7	0.393636	0.037583	1.42501
RPL41	0.393555	0.00948517	2.02295
RPL34	0.393032	0.00781963	2.10681
PDPR	0.392724	0.178946	0.747277
ALKBH2	0.392581	0.110532	0.956513
GSTA4	0.391997	0.0651154	1.18632
LYN	0.391773	0.181323	0.741546
RPS7	0.391615	0.00734599	2.13395
CHST4	0.391579	0.260935	0.583468
FOSL2	0.39127	0.000761838	3.11814
LSM2	0.391095	0.0445373	1.35128
SPINT1-AS1	0.390904	0.0329408	1.48227
UBTD1	0.390518	0.0211253	1.6752
ETS2	0.390399	0.0588498	1.23026
NEO1	0.390105	0.0488766	1.3109
PARP6	0.390069	0.0312087	1.50572
H6PD	0.389816	0.0125598	1.90102
TNS3	0.389109	0.0381862	1.41809
LTBP4	0.387543	0.0963959	1.01594
PATZ1	0.387395	0.0595407	1.22519
RBPMS	0.387315	0.136066	0.866251
ARHGEF16	0.386445	0.139529	0.855336
WASHC2C	0.38598	0.0853495	1.0688
EIF4ENIF1	0.385146	0.0831972	1.07989
RBM3	0.384917	0.179716	0.745413
BOD1	0.384354	0.0779642	1.1081
ANP32B	0.384008	0.00941408	2.02622
FOLR1	0.383392	0.594248	0.226032
SMAGP	0.383227	0.0147701	1.83062
MAML3	0.382998	0.11222	0.949928
GPHN	0.382558	0.0464777	1.33276
ACSS2	0.382469	0.029313	1.53294
ANKRD22	0.381962	0.274704	0.561136
RFC3	0.381917	0.106043	0.974518
MRPS17	0.381898	0.0861476	1.06476
PTPRS	0.381273	0.0586584	1.23167
PPP1R15A	0.38051	0.0257104	1.58989
SLC3A2	0.380255	0.0427723	1.36884
RAB32	0.379533	0.230254	0.637793
ARHGEF2	0.379522	0.0427677	1.36888
NXT1	0.379472	0.0946468	1.02389
ANKRD36B	0.37939	0.157757	0.802011
SMIM4	0.3782	0.159557	0.797084
ARMH3	0.377766	0.0157778	1.80195
HERPUD1	0.377698	0.11064	0.956086
MTPAP	0.377609	0.00263368	2.57944
C21orf91	0.377396	0.137755	0.860892
MRI1	0.376883	0.162539	0.789044
CLK1	0.376791	0.137935	0.860325
LINC00909	0.375996	0.154075	0.812268
THBS3	0.375878	0.185074	0.732655
SGTA	0.375868	0.0508258	1.29392
C1orf35	0.37569	0.0989358	1.00465
PLEKHA4	0.374575	0.201166	0.696446
QTRT2	0.374528	0.0459026	1.33816
RPL27	0.374449	0.0324731	1.48848
TIMM44	0.373799	0.0484911	1.31434
NOL3	0.373529	0.127487	0.894535
NCBP2AS2	0.372896	0.0888991	1.0511
TOP1MT	0.372435	0.224178	0.649406
EMC9	0.372393	0.16408	0.784945
ZNF428	0.372255	0.147286	0.831837
BRPF1	0.371899	0.0385064	1.41447
RPL29	0.370773	0.00419848	2.37691
SYNGR1	0.370699	0.055796	1.2534
RPL37A	0.370515	0.0374648	1.42638
CDC42EP4	0.370514	0.0376807	1.42388
SLC25A37	0.370486	0.0446532	1.35015
RBMS3	0.369701	0.0437524	1.359
MZT2B	0.369338	0.180724	0.742983
LTBP3	0.36928	0.102788	0.988058
PLA2G4F	0.369278	0.328994	0.482812
CCNB1IP1	0.369192	0.0368894	1.4331
RPL31	0.369119	0.0117147	1.93127
CCDC85B	0.36888	0.248855	0.604053
FNIP2	0.368517	0.400256	0.397662
CNKSR3	0.368396	0.151393	0.819895
FAM207A	0.368389	0.140333	0.852839
ABL2	0.368371	0.293913	0.531781
REX1BD	0.368106	0.098379	1.0071
EPB41L4A-AS1	0.367965	0.068605	1.16364
LGALS9	0.367901	0.167614	0.775691
CAMTA1	0.36782	0.0153608	1.81358
RPS25	0.367142	0.0226177	1.64555
ASB6	0.366937	0.112835	0.947554
SNHG30	0.366822	0.167578	0.775783
MCM7	0.366786	0.0602836	1.2198
MIR222HG	0.36662	0.253349	0.596281
TRIM52	0.366021	0.142945	0.844832
CCDC117	0.365868	0.122009	0.91361
MANSC1	0.365322	0.0471307	1.3267
PPFIBP2	0.365198	0.0772755	1.11196
CRTAP	0.365056	0.003996	2.39837
RPL18	0.36499	0.00294652	2.53069
RPLP1	0.364496	0.0160111	1.79558
RPS15A	0.364127	0.0190201	1.72079
RPL3	0.364028	0.000420729	3.376
PPP1R10	0.363192	0.00648198	2.18829
IQANK1	0.362775	0.0496208	1.30434
NOB1	0.362743	0.064246	1.19215
NOXA1	0.362725	0.118472	0.926386
FOXJ2	0.36269	0.0801519	1.09609
EEF2	0.36268	0.000156427	3.80569
TIMP1	0.361624	0.166493	0.778604
RPL10	0.36151	0.0125282	1.90211
DUSP5	0.361398	0.284219	0.546347
ZNF595	0.361231	0.0882443	1.05431
AP5Z1	0.361025	0.102103	0.99096
PHF13	0.360496	0.136126	0.866058
NEK8	0.360447	0.186205	0.730009
PLPP2	0.359649	0.122832	0.91069
RPLP0	0.358534	0.0137022	1.86321
THAP7-AS1	0.358281	0.242219	0.615791
ZNF292	0.358273	0.0350623	1.45516
TAPBP	0.358001	0.130207	0.885365
EEF1D	0.357566	0.0215056	1.66745
SRGAP3	0.356898	0.0965967	1.01504
SKA2	0.356673	0.057091	1.24343
ADAM8	0.356523	0.398191	0.399909
PRSS22	0.356123	0.218348	0.660851
CRB3	0.355962	0.0844129	1.07359
ARHGAP27	0.355947	0.172651	0.762832
SERPINB9	0.355757	0.35068	0.455089
GADD45GIP1	0.355504	0.0237502	1.62433
ATL2	0.355293	0.0147303	1.83179
SUMO3	0.354964	0.0431949	1.36457
RFFL	0.354563	0.223762	0.650213
TP53I11	0.354427	0.00757322	2.12072
SNHG32	0.354332	0.0651572	1.18604
MT1E	0.354124	0.270999	0.567032
KLF4	0.353669	0.108261	0.965527
LINC02562	0.353525	0.511476	0.291175
ALKBH7	0.353338	0.0872942	1.05901
MYSM1	0.353328	0.0721034	1.14204
PLCG1	0.353206	0.268512	0.571037
FCSK	0.352745	0.0660516	1.18012
RASD1	0.352629	0.454343	0.342616
MMP15	0.352577	0.302083	0.519874
PTGES2	0.352508	0.0657736	1.18195
CAPN8	0.352508	0.435367	0.361144
FNBP4	0.35213	0.0532506	1.27368
CEP120	0.351755	0.102274	0.990233
SMG5	0.351088	0.0353658	1.45142
VWA2	0.350911	0.0681362	1.16662
OGFOD3	0.350702	0.108325	0.96527
RESF1	0.350603	0.0221723	1.65419
POLA1	0.350486	0.175482	0.755767
RPL24	0.350096	0.0425484	1.37112
ATXN1L	0.349944	0.0704304	1.15224
RPL10A	0.349604	0.0153554	1.81374
S1PR2	0.349357	0.194391	0.711324
TMEM38A	0.348906	0.163657	0.786065
TMEM205	0.347382	0.0874624	1.05818
SEMA4A	0.347182	0.0241898	1.61637
S100A14	0.346844	0.0628798	1.20149
SLC66A3	0.346637	0.263056	0.579951
VPS51	0.346424	0.0494986	1.30541
MLLT6	0.346403	0.0494444	1.30588
AFMID	0.346377	0.126915	0.896486
SUSD4	0.346166	0.0414826	1.38213
LINC02762	0.345943	0.306402	0.513709
PIAS4	0.345013	0.0514519	1.2886
RPL38	0.344952	0.0266786	1.57384
CD99	0.34495	0.301638	0.520515
TCEAL4	0.344422	0.132405	0.878095
CX3CL1	0.344411	0.180688	0.743071
RNF220	0.344385	0.168964	0.772206
SP140L	0.343959	0.105371	0.977279
RPS3A	0.343767	0.022788	1.64229
LNX2	0.343746	0.0515746	1.28756
LRP5	0.342798	0.0655869	1.18318
SBNO2	0.342574	0.303598	0.517701
DGCR6L	0.342553	0.0253271	1.59641
RRP1	0.342489	0.0758186	1.12022
ZNF557	0.341963	0.161416	0.792054
ZNF331	0.341937	0.143319	0.843696
LENG8	0.341684	0.218307	0.660933
METTL1	0.340893	0.352408	0.452955
EHF	0.340589	0.00153898	2.81277
ZNF350	0.340552	0.145906	0.835926
RPS6	0.340463	0.00681049	2.16682
SH3BP2	0.339927	0.306629	0.513387
STAT5A	0.33895	0.291503	0.535357
PPDPF	0.338341	0.160659	0.794095
FUS	0.338135	0.0453367	1.34355
PIK3C2B	0.337789	0.111799	0.95156
GSTM1	0.337562	0.895858	0.0477608
TST	0.337449	0.134728	0.870544
PIGW	0.33732	0.157686	0.802206
ZNF689	0.337156	0.185335	0.732042
LYSMD4	0.337149	0.14342	0.84339
CBLC	0.336989	0.150673	0.821964
CRKL	0.336951	0.0864215	1.06338
GPX2	0.336928	0.174367	0.758535
KIAA1217	0.336724	0.0116336	1.93429
THAP9-AS1	0.336709	0.260989	0.583378
POLB	0.336694	0.0868683	1.06114
IRAK3	0.336641	0.411741	0.385376
SLC38A2	0.336305	0.134135	0.872457
MGAT4B	0.335949	0.13705	0.86312
RPS13	0.335549	0.0139035	1.85688
MBIP	0.335403	0.173181	0.7615
ZSCAN31	0.335315	0.242781	0.614786
AIFM2	0.33513	0.34199	0.465986
ALDH16A1	0.335109	0.11968	0.921978
FXYD5	0.334983	0.34104	0.467195
PHF2	0.334725	0.116209	0.93476
TOLLIP	0.333787	0.0372289	1.42912
CKMT2-AS1	0.33375	0.216735	0.664071
ZNF75A	0.333026	0.074429	1.12826
KAT14	0.332779	0.120158	0.920246
UCK2	0.33266	0.178343	0.748743
RPS3	0.332609	0.00421483	2.37522
RBCK1	0.332488	0.0570478	1.24376
SLC9A3	0.332346	0.0731926	1.13553
ANKH	0.332326	0.205835	0.686482
MT-ND1	0.332295	0.0269732	1.56907
DCXR	0.33215	0.0333812	1.4765
TRIP6	0.331993	0.11611	0.935132
ATG14	0.331386	0.0727216	1.13834
FAM53B	0.330939	0.108756	0.963547
UQCRH	0.33074	0.0215882	1.66578
TFE3	0.330573	0.125039	0.902953
CERK	0.330436	0.142506	0.846168
CCDC3	0.330089	0.450777	0.346038
SNHG12	0.32992	0.269925	0.568757
DEPDC5	0.329153	0.153856	0.812885
TNFAIP2	0.329145	0.69036	0.160924
SLC25A44	0.329118	0.0405653	1.39185
MGAT1	0.329093	0.0915328	1.03842
FHL2	0.329044	0.24202	0.616148
URGCP	0.328918	0.066734	1.17565
PCLO	0.328411	0.191122	0.71869
TIPARP	0.327774	0.0555572	1.25526
DDX31	0.327496	0.132955	0.876294
MAML1	0.327422	0.0677556	1.16905
TRIR	0.327023	0.142067	0.847506
CPS1	0.326792	0.498447	0.302381
RSBN1	0.326748	0.0540235	1.26742
TAF13	0.326614	0.158501	0.799967
NFKBIE	0.326496	0.410978	0.386181
BLOC1S3	0.326408	0.172021	0.76442
ST3GAL1	0.326036	0.174463	0.758297
RPS11	0.325986	0.0136405	1.86517
NRP1	0.325811	0.258381	0.58774
MEX3C	0.325621	0.12208	0.913357
UBALD1	0.324922	0.274687	0.561161
CHKA	0.324774	0.131607	0.880722
PFDN2	0.324754	0.126631	0.897459
PAN3	0.324743	0.0715729	1.14525
ZC3H7B	0.324549	0.186915	0.728355
USP36	0.324518	0.128508	0.891071
ZFP64	0.324375	0.134926	0.869904
ADM	0.324298	0.054226	1.26579
RPS8	0.324192	0.0114566	1.94094
NOL9	0.324154	0.103509	0.985023
RPL19	0.32414	0.0130272	1.88515
DHX35	0.323961	0.160252	0.795196
FAU	0.323903	0.02005	1.69789
NDUFB11	0.323901	0.0497676	1.30305
RPL21	0.323899	0.0371568	1.42996
PHGDH	0.323727	0.359127	0.444752
MSTO1	0.323708	0.283755	0.547057
MIS18BP1	0.323456	0.0862588	1.0642
SH3RF2	0.323423	0.0343814	1.46368
CLCN7	0.323323	0.126283	0.898656
PAK4	0.323047	0.0453087	1.34382
SENP5	0.32302	0.0489526	1.31022
TMEM39B	0.322433	0.11399	0.943135
CHERP	0.322012	0.0474823	1.32347
ZNF174	0.321905	0.25863	0.587321
SULT1A1	0.321898	0.43418	0.362331
EBP	0.321867	0.12553	0.901254
HNRNPA1	0.321757	0.00300477	2.52219
PCBD2	0.321463	0.214239	0.669101
NTAQ1	0.321407	0.0806301	1.0935
RPS17	0.321032	0.0726234	1.13892
HMG20A	0.320305	0.0437092	1.35943
D2HGDH	0.320228	0.178172	0.749161
HRH1	0.319599	0.273717	0.562698
SAFB2	0.31943	0.0148135	1.82934
PLIN2	0.318622	0.363293	0.439743
PDZD8	0.31852	0.194812	0.710385
NOP16	0.318427	0.173152	0.761572
SNHG8	0.318109	0.133829	0.873451
ACSL1	0.317771	0.169386	0.771122
PEG10	0.317739	0.492244	0.307819
PNKD	0.31755	0.0320196	1.49458
EML3	0.317545	0.147292	0.831822
CCDC80	0.317054	0.429752	0.366782
ZNF304	0.317019	0.0840948	1.07523
SSH2	0.316483	0.194876	0.710242
MT-CO3	0.316122	0.0541501	1.2664
IQSEC2	0.315989	0.238644	0.62225
KLHL42	0.315092	0.165272	0.7818
FOSL1	0.31498	0.39852	0.39955
RBM48	0.314632	0.148906	0.827088
PCBP4	0.314268	0.251198	0.599983
LANCL2	0.313813	0.149493	0.825379
FOXQ1	0.313757	0.405645	0.391854
RPL9	0.313729	0.14245	0.846337
TMEM129	0.313712	0.0499318	1.30162
ZNF131	0.313621	0.0763772	1.11704
MSL2	0.313355	0.191691	0.717399
BPIFA2	0.313338	0.472223	0.325852
RASSF1	0.313325	0.276465	0.55836
RPS28	0.31312	0.203569	0.691288
LTBR	0.313045	0.153993	0.812499
ARHGAP1	0.31303	0.114647	0.940637
SLC5A3	0.312774	0.353807	0.451234
NPC1	0.312732	0.222345	0.652973
ARMC5	0.312628	0.24005	0.619699
FCHSD1	0.31256	0.257842	0.588646
CBWD5	0.312529	0.25556	0.592507
MT-CO2	0.312348	0.0572873	1.24194
PABPC1	0.311844	0.00406783	2.39064
RAI1	0.31184	0.167632	0.775644
SEH1L	0.311805	0.0509375	1.29296
ZFAS1	0.311126	0.0802277	1.09568
ZNF420	0.310935	0.248488	0.604694
DDT	0.310844	0.15174	0.8189
GATD1	0.310111	0.223985	0.649782
LRIG3	0.310088	0.13411	0.872538
RACK1	0.30976	0.00352812	2.45246
TAF15	0.309407	0.341416	0.466716
TP53	0.308937	0.209182	0.679476
TFAM	0.30893	0.0520566	1.28352
RHNO1	0.307783	0.0640277	1.19363
QTRT1	0.307777	0.124422	0.905104
POM121C	0.307768	0.104387	0.981355
IGFBP3	0.30769	0.303814	0.517392
PLLP	0.30718	0.219992	0.657593
PPIF	0.307155	0.150233	0.823233
RPS26	0.306845	0.100841	0.996362
PIP4P1	0.306841	0.26748	0.572708
SNX21	0.3068	0.206791	0.684468
MON1B	0.30611	0.0419292	1.37748
LY6E	0.305866	0.188565	0.724538
EIF2B5	0.305864	0.0199967	1.69904
ENO1	0.305607	0.208928	0.680004
PSMG1	0.305586	0.147928	0.829951
RGL1	0.305483	0.12442	0.90511
NOP14	0.305214	0.119793	0.92157
CPSF4	0.304817	0.259216	0.586338
MRTO4	0.304653	0.111879	0.951251
RAD54L2	0.304567	0.072075	1.14222
RTL8B	0.304514	0.391841	0.40689
TMEM86A	0.304282	0.298244	0.525428
DUS3L	0.304105	0.343425	0.464168
ARID4A	0.304062	0.175547	0.755608
KIAA2026	0.303979	0.111405	0.953094
RPS19BP1	0.30363	0.0349554	1.45649
ME1	0.303452	0.0796031	1.09907
IMPA2	0.303397	0.376685	0.424022
EIF3F	0.3033	0.0485705	1.31363
FAM217B	0.303145	0.0443664	1.35295
ELK1	0.30299	0.122072	0.913383
MRPL51	0.302945	0.0359241	1.44461
RCN1	0.302869	0.205236	0.687746
PSTPIP2	0.3025	0.470748	0.327211
PCGF1	0.30241	0.256392	0.591096
ISOC1	0.302191	0.165066	0.782342
SNAPC2	0.301839	0.29114	0.535898
SAMD12	0.301371	0.163417	0.786703
CENPT	0.3013	0.124816	0.903729
A4GALT	0.301047	0.180998	0.742327
SNRPD2	0.300951	0.0300793	1.52173
RASA2	0.300629	0.241093	0.617815
TRIM4	0.300612	0.107552	0.968382
YEATS2	0.300308	0.15294	0.81548
PLEKHA7	0.300131	0.115121	0.938844
MOB3A	0.299919	0.255624	0.592399
CIRBP	0.299787	0.056281	1.24964
PHF1	0.299562	0.116083	0.935231
HNRNPM	0.299512	0.0891678	1.04979
PER2	0.299414	0.14587	0.836035
CLN6	0.299299	0.090654	1.04261
EFNA4	0.299222	0.158766	0.799243
KANSL1	0.299139	0.0780261	1.10776
GARS1	0.298328	0.235915	0.627244
PXDC1	0.298109	0.205886	0.686374
ZNF597	0.297794	0.230112	0.63806
CEP192	0.297622	0.341946	0.466043
SMPD1	0.297553	0.247709	0.606059
UNC119	0.297321	0.0581567	1.2354
AC005884,2	0.297302	0.222519	0.652634
FRMD8	0.29718	0.193782	0.712688
GID4	0.296951	0.248397	0.604853
TRIB3	0.296891	0.531944	0.274134
IFITM3	0.296678	0.448513	0.348225
TPD52L1	0.296636	0.0139805	1.85448
MIER2	0.296624	0.150433	0.822658
GOLGA8A	0.296606	0.304205	0.516833
TICAM1	0.295947	0.242484	0.615316
RASSF7	0.295924	0.137693	0.861087
TMEM63C	0.295721	0.557967	0.253391
TIMM9	0.295663	0.0982717	1.00757
MT-ATP6	0.295274	0.0918429	1.03695
INPP5B	0.295246	0.192142	0.716379
MYL6B	0.294635	0.161785	0.791063
ERV3-1	0.294574	0.689603	0.161401
REXO4	0.294346	0.113031	0.946801
GSTM3	0.293964	0.609306	0.215165
HDAC7	0.29357	0.0888187	1.0515
FUT11	0.293435	0.238464	0.622576
KIF11	0.2934	0.393919	0.404593
DTX2	0.293288	0.0463791	1.33368
HIGD2A	0.293208	0.0491839	1.30818
KLHL21	0.293154	0.216531	0.664479
ITFG2	0.292783	0.199754	0.699504
DCUN1D2	0.292702	0.271112	0.566852
CYC1	0.292595	0.0770734	1.1131
TCERG1	0.292407	0.0222416	1.65283
PER3	0.292233	0.392243	0.406445
PMF1	0.292178	0.167837	0.775112
ELOB	0.292007	0.0775028	1.11068
LMNA	0.29197	0.0311795	1.50613
MKNK2	0.291916	0.290636	0.53665
ARHGEF17	0.291384	0.168078	0.774489
EXD3	0.291237	0.159979	0.795936
PWWP2A	0.291158	0.447152	0.349545
PEX11G	0.290756	0.266315	0.574604
MTFMT	0.290693	0.171844	0.764864
PCF11	0.290268	0.0827842	1.08205
MYO5C	0.290136	0.0431604	1.36491
DEF6	0.289797	0.253842	0.595436
NDE1	0.289302	0.139917	0.854131
COX6C	0.289224	0.0830026	1.08091
GCLM	0.289198	0.413462	0.383564
MIR210HG	0.28877	0.472934	0.325199
WDR18	0.288461	0.123751	0.907451
PCK2	0.287958	0.283507	0.547436
MYO19	0.287938	0.169144	0.771743
LPIN3	0.28785	0.22743	0.643153
SLC29A2	0.287694	0.254166	0.594882
CEMIP2	0.287671	0.143779	0.842305
GUCD1	0.287445	0.19184	0.717061
PITX1	0.287285	0.421464	0.37524
PHLDA2	0.287265	0.229222	0.639744
RPL4	0.287133	0.00427293	2.36927
RPAIN	0.287002	0.0758718	1.11992
AFAP1L1	0.28693	0.477773	0.320779
INPP5K	0.286808	0.148326	0.828783
THAP3	0.286597	0.292668	0.533624
AFG3L2	0.286488	0.0578414	1.23776
ASMTL	0.286206	0.130121	0.885652
SLC25A32	0.286185	0.253734	0.595621
YY1AP1	0.286133	0.0232907	1.63282
NUP50-DT	0.286065	0.319736	0.495209
RAB40C	0.285632	0.084764	1.07179
UBA52	0.285567	0.0800996	1.09637
DCPS	0.284856	0.235194	0.628573
PACSIN3	0.284757	0.191049	0.718854
VMO1	0.284694	0.444151	0.352469
FAM118A	0.284359	0.430552	0.365974
MLST8	0.284113	0.0207932	1.68208
HPF1	0.284112	0.131258	0.881873
RNF126	0.283988	0.228852	0.640446
BCAM	0.283879	0.153391	0.814199
URB2	0.283449	0.163466	0.786574
TSR1	0.283442	0.168486	0.773436
RPS6KA2	0.283405	0.107215	0.969745
TCF3	0.283371	0.348203	0.458168
ASPSCR1	0.283145	0.248861	0.604043
GRTP1	0.283006	0.238234	0.622996
ZNF324	0.282981	0.345306	0.461795
PPM1D	0.282904	0.354945	0.449838
RPS27A	0.28268	0.0358658	1.44532
ZNF3	0.282576	0.076711	1.11514
NDUFA3	0.282535	0.0982807	1.00753
LRRC14	0.28226	0.38017	0.420022
BAG1	0.282199	0.038456	1.41504
NFRKB	0.282087	0.0508108	1.29404
CWC22	0.281784	0.125367	0.901816
R3HCC1	0.281492	0.0736978	1.13255
CHD2	0.281486	0.0630918	1.20003
SLC7A1	0.281435	0.140957	0.850913
PLPP6	0.281318	0.300296	0.52245
YPEL2	0.281254	0.0848381	1.07141
KHNYN	0.280946	0.120247	0.919927
ZNF655	0.28076	0.0778391	1.1088
MIR22HG	0.280396	0.217389	0.662762
EMC10	0.280269	0.185417	0.73185
GCH1	0.280151	0.455832	0.341195
PYGO2	0.280137	0.163484	0.786525
RRS1	0.280131	0.271286	0.566572
RAD18	0.279993	0.228777	0.640588
GTPBP3	0.279793	0.282561	0.548888
MUS81	0.279565	0.160883	0.793491
RPL35A	0.279445	0.0516298	1.2871
FERMT2	0.279191	0.456192	0.340852
TAF1D	0.279119	0.145843	0.836115
NLE1	0.279063	0.223488	0.650747
MYL5	0.278863	0.267825	0.572149
FBXW5	0.278833	0.114525	0.9411
MAF1	0.278816	0.144211	0.841001
TRAF4	0.278746	0.10931	0.961339
REV1	0.278532	0.134972	0.869757
HNRNPA0	0.278279	0.114039	0.942945
C15orf39	0.278157	0.0803963	1.09476
YARS1	0.277766	0.154424	0.811286
RGS12	0.277443	0.0413595	1.38342
SCAND1	0.277248	0.191633	0.717531
ZBED1	0.277077	0.133695	0.873884
DCP2	0.276863	0.173316	0.761162
CSNK1D	0.276813	0.0083272	2.0795
RPL23A	0.276783	0.101308	0.994358
ATP5ME	0.27675	0.0445643	1.35101
ZNF395	0.276628	0.221962	0.653721
PHC2	0.276327	0.265805	0.575437
CDK4	0.276313	0.155719	0.807657
MDM4	0.275811	0.0903709	1.04397
SLC25A5	0.275783	0.054864	1.26071
ARID5A	0.275633	0.431527	0.364992
MAU2	0.275588	0.0739173	1.13125
MBD6	0.275548	0.405661	0.391837
EMD	0.275416	0.130321	0.884986
CYLD	0.275292	0.100511	0.997785
SPTSSA	0.275202	0.291967	0.534666
PPP4C	0.274968	0.0566465	1.24683
MSLN	0.274928	0.787141	0.103948
HMGXB4	0.274738	0.0562455	1.24991
LGALS8	0.274569	0.0520349	1.28371
ZNF362	0.274109	0.336664	0.472803
C16orf91	0.27382	0.290621	0.536673
BCL10	0.273459	0.097983	1.00885
RPL7A	0.273164	0.0503204	1.29826
PAXIP1-AS1	0.273027	0.336769	0.472668
MRRF	0.272884	0.0754631	1.12227
EIF3K	0.272349	0.0403107	1.39458
FPGS	0.272278	0.20918	0.679481
COMTD1	0.272044	0.402103	0.395662
IL17RC	0.271979	0.175527	0.755657
MATN2	0.27197	0.231932	0.634639
MBLAC2	0.271842	0.25146	0.599532
LRRK1	0.271663	0.166837	0.777708
RARB	0.271576	0.219002	0.659552
CHMP2B	0.271403	0.00866043	2.06246
SMPDL3B	0.27128	0.485353	0.313942
APIP	0.271263	0.288105	0.540449
MRPL41	0.271223	0.203324	0.691812
SEPTIN8	0.271107	0.170864	0.767349
CD320	0.270554	0.389357	0.409652
ZDHHC24	0.270529	0.171139	0.766652
GGT6	0.27029	0.209665	0.678473
POMZP3	0.270159	0.460336	0.336925
AJUBA	0.269978	0.170071	0.769369
TFAP2A	0.269962	0.206436	0.685214
MET	0.269764	0.346534	0.460254
ATP6V1B2	0.269387	0.159434	0.797418
ATG16L2	0.269214	0.157946	0.801492
SNRPF	0.269194	0.129968	0.886165
GRK2	0.269149	0.313132	0.504273
WDR82	0.269096	0.0880267	1.05539
TEF	0.268636	0.312761	0.504787
HSPA14	0.268425	0.11947	0.922741
FBXO31	0.268332	0.28178	0.550089
MVB12A	0.268182	0.0725695	1.13925
JADE2	0.268017	0.35644	0.448013
HOMEZ	0.26798	0.139147	0.856527
ZNF181	0.267645	0.277308	0.557038
ADPRS	0.267487	0.273709	0.56271
DTNB	0.267455	0.149642	0.824946
NDUFA10	0.267204	0.0371964	1.4295
TUBA1C	0.266997	0.0964216	1.01583
CLDND1	0.266715	0.0399138	1.39888
PGBD2	0.266561	0.253561	0.595918
CDKN2AIPNL	0.266556	0.201332	0.696088
SLC39A1	0.266547	0.268249	0.571461
SOCS7	0.266423	0.297385	0.526681
C20orf27	0.26635	0.247818	0.605867
R3HDM2	0.266337	0.123872	0.907026
PFKM	0.266105	0.148436	0.828462
GOT2	0.265669	0.0188818	1.72396
GAN	0.265645	0.160931	0.79336
ATP23	0.265531	0.289526	0.538312
FAAP20	0.265501	0.218007	0.661529
RBM4	0.265467	0.249083	0.603656
MROH1	0.26544	0.119598	0.922276
ZNF551	0.265419	0.340475	0.467915
GPR39	0.265105	0.199035	0.70107
ZSCAN25	0.264971	0.181609	0.740864
PORCN	0.264656	0.508868	0.293395
IFI16	0.26465	0.0559173	1.25245
CMC2	0.264436	0.268135	0.571646
EEF1A1	0.264416	0.00476236	2.32218
UBIAD1	0.26421	0.271789	0.565769
SLC9A8	0.264098	0.23979	0.620169
MAN2C1	0.26408	0.0919208	1.03659
TMEM192	0.263919	0.0844052	1.07363
RAB3D	0.263797	0.24297	0.614448
RPSA	0.263757	0.00919875	2.03627
ALDH7A1	0.263725	0.0873308	1.05883
COX5B	0.263563	0.0323453	1.49019
TRIM62	0.263524	0.469973	0.327927
SART1	0.263498	0.296538	0.52792
GSE1	0.263466	0.0882871	1.0541
PODXL	0.26266	0.173445	0.760839
THAP5	0.262353	0.189062	0.723396
UBE2I	0.262097	0.0745154	1.12775
CEP20	0.262086	0.108621	0.964087
ELL	0.262075	0.325126	0.487948
SMNDC1	0.262045	0.114972	0.93941
EPB41L4A	0.261963	0.0947194	1.02356
MPZL1	0.261905	0.324935	0.488203
TIMM13	0.261903	0.0983927	1.00704
CNBP	0.261576	0.078304	1.10622
RNASEH2B	0.261471	0.108889	0.963015
AC112491,1	0.261463	0.263701	0.578888
RPL22	0.261305	0.0950175	1.0222
CRLF3	0.261221	0.318295	0.49717
POLR3D	0.261011	0.275471	0.559925
DDX11	0.260771	0.661694	0.179343
AVL9	0.260685	0.111637	0.95219
SNIP1	0.260606	0.189547	0.722282
CYP51A1	0.260265	0.27223	0.565065
TMEM18	0.260163	0.146706	0.833551
TAB1	0.259943	0.0812698	1.09007
DDX19B	0.259733	0.190865	0.719273
SFR1	0.25958	0.289557	0.538266
ALDH4A1	0.259527	0.202924	0.692667
GPI	0.259413	0.102503	0.989264
RLF	0.259302	0.116461	0.93382
HYAL2	0.258855	0.191839	0.717063
IMP3	0.258803	0.124603	0.904473
OSBPL2	0.25873	0.0148569	1.82807
IMPDH2	0.258606	0.0412587	1.38448
PGD	0.258388	0.257211	0.58971
COLCA2	0.25827	0.255656	0.592344
RPS27AP5	0.257984	0.374144	0.426961
TTC23	0.257931	0.280765	0.551658
SFXN4	0.257744	0.238586	0.622355
CNN2	0.257723	0.209992	0.677798
CNOT3	0.257634	0.185152	0.732472
NACA	0.257618	0.0225676	1.64652
NECTIN4	0.257565	0.144853	0.839072
HLA-F	0.257377	0.429222	0.367318
FOXN3	0.257241	0.163927	0.785349
RPUSD1	0.256869	0.159497	0.797249
RTF1	0.256852	0.0614189	1.2117
TAPBPL	0.25674	0.316946	0.499014
STXBP5	0.256583	0.30157	0.520612
RRAGC	0.256497	0.265888	0.575302
GTF2E1	0.256375	0.248173	0.605245
AC004990,1	0.256294	0.529761	0.27592
SPRR2D	0.256062	0.644092	0.191052
CCDC120	0.256056	0.278265	0.555541
LIG1	0.255921	0.330366	0.481004
STX19	0.25588	0.315803	0.500584
TMEM175	0.25569	0.133952	0.87305
KAT2A	0.255661	0.264559	0.577477
H2AX	0.255354	0.261205	0.583019
PLEKHM1	0.254945	0.175382	0.756015
BRI3	0.254881	0.282772	0.548563
ATP5MC3	0.254598	0.0975365	1.01083
NAXE	0.254579	0.082801	1.08196
DHRS3	0.254488	0.26197	0.581749
SLC25A17	0.254218	0.14928	0.825998
PNRC2	0.254192	0.175256	0.756328
SMIM7	0.253785	0.0237359	1.62459
SETD9	0.253779	0.21803	0.661484
FBL	0.253687	0.0647648	1.18866
SGSH	0.253597	0.367897	0.434274
NRSN2	0.25346	0.177389	0.751073
WDR20	0.253456	0.0539221	1.26823
FAHD1	0.253445	0.315593	0.500873
CSRNP1	0.253235	0.105708	0.975892
TSPYL2	0.253022	0.388034	0.411131
ZNF524	0.252831	0.339031	0.46976
DPH1	0.252825	0.276333	0.558567
DYRK1B	0.252519	0.190618	0.719837
NDUFA6	0.25234	0.0970839	1.01285
CDC25B	0.25233	0.496258	0.304293
MTUS1	0.25226	0.193096	0.714226
BRD9	0.252168	0.217736	0.662071
PCIF1	0.252139	0.138976	0.857059
NCL	0.252121	0.0419131	1.37765
ARL8A	0.251799	0.325856	0.486975
COX8A	0.251787	0.0537251	1.26982
TMEM164	0.251723	0.254894	0.593641
SMAP1	0.251451	0.281429	0.550631
SVBP	0.251348	0.28714	0.541906
PTTG1IP	0.251128	0.244715	0.611339
DNMBP	0.251115	0.147311	0.831763
PIAS1	0.250638	0.187431	0.727158
MAPK13	0.250408	0.102557	0.989037
RIN1	0.250349	0.227865	0.642322
SNRNP70	0.250287	0.238307	0.622863
PNRC1	0.250149	0.0529342	1.27626
RPL26	0.250111	0.105727	0.975812
ZNF587	0.250108	0.431683	0.364835
NUDT19	0.250042	0.0788373	1.10327
FHDC1	0.249612	0.353308	0.451846
ATP6V0C	0.24954	0.260039	0.584962
PGS1	0.24941	0.0892515	1.04938
RBM17	0.249261	0.063575	1.19671
HSCB	0.249234	0.335601	0.474177
ALDOC	0.249029	0.342741	0.465034
VGLL4	0.248764	0.105008	0.978778
EOLA2	0.24866	0.253684	0.595707
SYF2	0.248551	0.131029	0.882633
ZNF22	0.24853	0.188217	0.725342
ZNF200	0.248284	0.271927	0.565548
PGAP3	0.248144	0.182844	0.737919
SRC	0.247932	0.200114	0.698723
UPP1	0.247396	0.563569	0.249053
MAD2L1BP	0.247367	0.109316	0.961315
GSR	0.247271	0.290148	0.53738
NR1D2	0.247255	0.473002	0.325137
OSBPL5	0.247252	0.20459	0.689116
ACOT7	0.247172	0.366312	0.436149
ARRB2	0.24708	0.405492	0.392017
PIM3	0.246974	0.341035	0.467201
GIPC1	0.246948	0.273558	0.562951
EIF2S3	0.246423	0.082776	1.0821
CA12	0.246398	0.506965	0.295022
MTF2	0.246323	0.0892313	1.04948
ATP5PF	0.245997	0.161728	0.791216
EFNB1	0.245912	0.269028	0.570202
KLHL23	0.245762	0.625676	0.20365
FLYWCH1	0.24557	0.34867	0.457585
NDUFS6	0.245464	0.0749666	1.12513
REPS1	0.245427	0.319252	0.495866
VSIR	0.2452	0.17499	0.756986
LRRC47	0.245199	0.355946	0.448616
RNPS1	0.245121	0.0355523	1.44913
RCC1L	0.245035	0.144516	0.840083
EEF1B2	0.244991	0.0963297	1.01624
ZNF250	0.244736	0.293928	0.531758
SH3GL1	0.244411	0.268019	0.571834
LARP1B	0.244401	0.145432	0.83734
ZNF140	0.244263	0.142516	0.846138
NPM1	0.243873	0.0589944	1.22919
RPL22L1	0.243668	0.316619	0.499463
SLC16A5	0.243649	0.402456	0.395282
RBBP8	0.243405	0.0910292	1.04082
PTBP1	0.243244	0.11743	0.930222
BID	0.243144	0.333436	0.476988
ARPIN	0.243032	0.378594	0.421826
MTMR4	0.24294	0.144607	0.839811
NDRG1	0.242778	0.37338	0.427849
GLTP	0.242533	0.0477266	1.32124
LIG3	0.242466	0.192555	0.715445
MTHFD1	0.242157	0.0715458	1.14542
UROS	0.242046	0.217889	0.661765
NFE2L2	0.242001	0.173857	0.759808
ILVBL	0.241998	0.163382	0.786796
GNA15	0.241988	0.235558	0.627903
KHSRP	0.241861	0.289139	0.538893
ZNF800	0.241812	0.206845	0.684356
FUT2	0.24172	0.500064	0.300975
ZSCAN16	0.241495	0.268727	0.570688
ITPRIPL2	0.24144	0.251073	0.600201
SCNN1B	0.241293	0.421319	0.375389
PPIA	0.241266	0.166856	0.777659
CLK3	0.241185	0.243933	0.612729
ZSCAN26	0.241132	0.340249	0.468203
KRTCAP3	0.241105	0.280139	0.552626
EXOSC4	0.241061	0.275477	0.559915
MGRN1	0.241029	0.237085	0.625097
THRB	0.240948	0.186464	0.729405
RPL15	0.240899	0.0573244	1.24166
CST3	0.240819	0.192678	0.715168
SSH3	0.240765	0.256913	0.590214
RPS4X	0.240745	0.303614	0.517678
LRIG2	0.240688	0.246395	0.608369
MACROH2A2	0.240679	0.193466	0.713395
COX10	0.240393	0.158114	0.801029
NAT9	0.240385	0.206552	0.68497
FBXW4	0.240375	0.323644	0.489933
PATL1	0.240298	0.193712	0.712844
NSRP1	0.240203	0.0851867	1.06963
TANC1	0.240027	0.0687292	1.16286
COX7C	0.239736	0.123313	0.908992
PITHD1	0.239734	0.159887	0.796186
C19orf12	0.239697	0.234153	0.630501
HIBCH	0.239694	0.0916877	1.03769
TMPRSS13	0.239362	0.511781	0.290916
LPAR6	0.239215	0.38557	0.413897
GSDMD	0.239162	0.246679	0.607868
BCL7A	0.23912	0.210355	0.677047
KAT8	0.238887	0.31053	0.507897
NDUFA11	0.238746	0.13363	0.874095
CLUH	0.238724	0.1307	0.883725
RPL5	0.238724	0.056309	1.24942
CDH26	0.238696	0.364648	0.438126
TXN	0.238553	0.286648	0.542651
CDR2	0.238309	0.397269	0.400915
EIF3G	0.238283	0.019843	1.70239
MRPL4	0.238179	0.208392	0.68112
ZNF335	0.237847	0.378967	0.421399
PDAP1	0.237817	0.067694	1.16945
PHC3	0.237778	0.0990117	1.00431
MCRIP2	0.237763	0.239111	0.621401
FGFR3	0.237675	0.263188	0.579733
EIF4EBP1	0.23759	0.520683	0.283427
ARV1	0.237582	0.12966	0.887193
CTDNEP1	0.237563	0.275155	0.560423
SREBF2	0.2375	0.123248	0.909221
ZNF317	0.237467	0.142094	0.847424
CYTOR	0.237395	0.612271	0.213056
PPRC1	0.237388	0.324522	0.488756
ZNF567	0.23715	0.287183	0.541841
HDHD5	0.237115	0.18348	0.736411
CLU	0.236944	0.367173	0.435129
TCEAL3	0.236773	0.293242	0.532774
RALY	0.236586	0.118834	0.925059
ZZZ3	0.23646	0.112324	0.949527
C15orf40	0.236417	0.241221	0.617586
PON2	0.236411	0.225534	0.646788
TF	0.236406	0.856819	0.0671107
TMEM54	0.236328	0.0834304	1.07868
ZFAND2B	0.236033	0.167927	0.77488
IMP4	0.235909	0.120874	0.917666
STX3	0.235906	0.386072	0.413332
EXOSC7	0.235885	0.115025	0.939208
PRDM10	0.235703	0.364183	0.43868
MRPS18B	0.235669	0.1065	0.972649
HNRNPL	0.235349	0.228455	0.641199
ZNF654	0.23498	0.133693	0.873892
KRT7	0.234841	0.521489	0.282755
PRPF38B	0.234789	0.0728469	1.13759
ANKRD40	0.23467	0.365011	0.437694
ARHGEF5	0.23457	0.233482	0.631746
FLOT2	0.234433	0.184253	0.734585
NDUFB7	0.234383	0.122694	0.911178
C20orf194	0.234317	0.189153	0.723187
TELO2	0.233808	0.201081	0.69663
CRYL1	0.233787	0.294908	0.530313
PIP5K1A	0.233613	0.200343	0.698227
ESF1	0.233603	0.232806	0.633006
C12orf65	0.233425	0.24435	0.611988
NDUFAF4	0.233268	0.17389	0.759725
HAUS3	0.233267	0.249827	0.60236
TNK1	0.232882	0.210622	0.676496
SGF29	0.232786	0.314108	0.50292
THEM6	0.2321	0.366828	0.435538
ZNF7	0.231804	0.19152	0.717786
LURAP1L	0.231666	0.240923	0.618121
NUP35	0.231659	0.210795	0.676139
PSMD8	0.231383	0.0259894	1.5852
SRD5A1	0.231362	0.267525	0.572636
C11orf1	0.231107	0.17068	0.767817
STC1	0.231063	0.797454	0.0982945
ARHGEF28	0.231044	0.152583	0.816493
PLRG1	0.230816	0.0488129	1.31147
EIF1	0.230701	0.15187	0.818527
UBE2D2	0.230631	0.202827	0.692875
EHD2	0.230345	0.414077	0.382919
TMPRSS11E	0.230316	0.565087	0.247885
DIS3L	0.230279	0.262367	0.581091
EIF3H	0.230265	0.0953108	1.02086
VTI1B	0.230158	0.183222	0.737023
FTSJ1	0.230145	0.382746	0.417089
OXSR1	0.229685	0.142868	0.845064
FAM160B2	0.229685	0.208673	0.680535
TMEM40	0.229468	0.240913	0.618139
UTP4	0.229447	0.177552	0.750675
MRPL33	0.229399	0.199252	0.700597
WDR59	0.229286	0.295479	0.529474
NUDT15	0.229024	0.376157	0.424631
COQ7	0.228874	0.186984	0.728195
REL	0.228805	0.13423	0.872152
SLC38A1	0.22863	0.351868	0.45362
PIK3IP1	0.228243	0.208953	0.679952
FAH	0.228107	0.46462	0.332902
SOX7	0.22798	0.502141	0.299174
TMBIM4	0.227888	0.266503	0.574298
C7orf26	0.227737	0.340915	0.467353
PTRH2	0.22769	0.259532	0.585809
ILF3-DT	0.227654	0.365015	0.43769
DDA1	0.227513	0.336158	0.473457
TPT1	0.227482	0.0703316	1.15285
SMARCE1	0.227318	0.401065	0.396785
DDRGK1	0.227288	0.0908609	1.04162
RRP36	0.226899	0.235876	0.627316
CASP8AP2	0.226883	0.27969	0.553323
UVSSA	0.226845	0.33346	0.476956
GPATCH4	0.226683	0.272786	0.564178
NOP58	0.226659	0.164385	0.784139
IMMP2L	0.226449	0.271189	0.566728
SNRPD1	0.226428	0.116506	0.933651
POLE4	0.226354	0.303068	0.518459
ATP5MC2	0.226316	0.0895558	1.04791
TENT5B	0.22627	0.446938	0.349753
LDLRAP1	0.226074	0.110404	0.957017
TTC32	0.22595	0.358734	0.445227
GPATCH1	0.225046	0.328763	0.483117
NCK1	0.225041	0.0785478	1.10487
PHF20L1	0.224999	0.131145	0.88225
SNRNP48	0.224986	0.41615	0.380751
GBA2	0.22489	0.348061	0.458345
AC018647,2	0.22488	0.321965	0.492191
SORBS3	0.224857	0.241228	0.617572
SHLD2	0.224748	0.238579	0.622368
APPL1	0.224556	0.103842	0.983627
TEAD3	0.224464	0.189152	0.723189
RNASEH1	0.22442	0.167335	0.776412
WDR43	0.224353	0.148759	0.827516
SOCS6	0.224133	0.146693	0.83359
DENND6A	0.224094	0.226644	0.644655
YTHDC1	0.224003	0.0976378	1.01038
ZNF622	0.223943	0.227412	0.643187
C1orf122	0.22351	0.354092	0.450884
YAF2	0.223501	0.279218	0.554056
COLCA1	0.223383	0.525514	0.279416
SLK	0.223376	0.177565	0.750643
SOD2	0.223197	0.393335	0.405237
PROM1	0.223188	0.421529	0.375172
GUSB	0.223165	0.234741	0.629411
AKAP8	0.22316	0.17973	0.74538
NME1	0.223086	0.202339	0.69392
SPATA2	0.222941	0.319293	0.495811
KIAA1586	0.22294	0.484552	0.31466
PPTC7	0.222533	0.357909	0.446228
SNU13	0.2225	0.181858	0.740267
SLC66A1	0.222404	0.336909	0.472487
RGCC	0.222281	0.606612	0.217089
TOMM20	0.22224	0.0536506	1.27043
TFDP2	0.222227	0.152342	0.817181
C11orf54	0.222089	0.368771	0.433243
ZBTB7C	0.221634	0.37854	0.421888
ZNF394	0.221618	0.239302	0.621053
DDX46	0.221586	0.0726977	1.13848
RNF34	0.221531	0.177045	0.751916
NUBP1	0.22153	0.288264	0.54021
DKC1	0.221334	0.0632424	1.19899
DEGS1	0.22103	0.23979	0.620169
MFSD9	0.220942	0.262941	0.580141
JMJD4	0.220838	0.376303	0.424462
SERTAD4	0.220825	0.527339	0.27791
CDK2AP1	0.220724	0.332056	0.478789
PLPP1	0.220699	0.381749	0.418222
NADSYN1	0.220619	0.0663794	1.17797
ILRUN	0.220548	0.10449	0.980926
PBX1	0.220511	0.195125	0.709688
BCKDHB	0.220426	0.198618	0.701982
CERT1	0.22039	0.17661	0.752985
XXYLT1	0.220343	0.18899	0.723562
TRAM2	0.220339	0.580112	0.236488
FHIT	0.220113	0.460791	0.336496
GCDH	0.220033	0.257901	0.588548
TRAPPC6A	0.21999	0.321762	0.492465
RANBP1	0.219915	0.160834	0.793623
ZPR1	0.21989	0.178285	0.748886
SLPI	0.219489	0.269212	0.569906
TNIP1	0.21948	0.360211	0.443444
CRK	0.219415	0.130299	0.885058
ZNF468	0.219399	0.422166	0.374516
AC008124,1	0.219221	0.268635	0.570837
PHF5A	0.219221	0.160963	0.793275
RHBDL2	0.219175	0.19743	0.704586
EIF4A1	0.218991	0.335708	0.474038
CCNL2	0.218987	0.274957	0.560735
URB1	0.218754	0.368533	0.433524
HMGN5	0.218267	0.518743	0.285048
YBX1	0.217989	0.173495	0.760712
RACGAP1	0.217929	0.383671	0.416041
GGA3	0.217865	0.128994	0.889429
CENPX	0.217779	0.277773	0.55631
XPA	0.217601	0.268363	0.571278
ZNF431	0.217544	0.227048	0.643882
DYRK4	0.217326	0.267112	0.573307
GPD2	0.216962	0.0965376	1.0153
AARS1	0.216906	0.195874	0.708023
ZNF212	0.216696	0.315085	0.501572
BRAF	0.216649	0.379437	0.42086
MFHAS1	0.216601	0.404595	0.39298
LETM1	0.216515	0.215122	0.667315
FAM53C	0.216481	0.118497	0.926293
R3HDM4	0.216322	0.300203	0.522584
TTC39C	0.216215	0.169913	0.769773
PHB2	0.216022	0.0880824	1.05511
IKBKE	0.215995	0.359071	0.444819
EGR2	0.215904	0.720777	0.142199
PAICS	0.215867	0.138215	0.859445
SEM1	0.215833	0.202746	0.693047
MED30	0.215714	0.493727	0.306513
CCS	0.215581	0.18657	0.729159
LRG1	0.215561	0.440525	0.35603
RPS6KA5	0.215523	0.312676	0.504905
ERN1	0.215503	0.460292	0.336967
ZNF436	0.215476	0.370516	0.431193
NREP	0.215406	0.522645	0.281794
EXOSC2	0.215385	0.296695	0.527689
CCDC115	0.215334	0.0723038	1.14084
CAMK1D	0.215239	0.152376	0.817083
GNA13	0.215185	0.086974	1.06061
LSM14A	0.215177	0.107267	0.969536
SERF2	0.215118	0.0992969	1.00306
EIF5A	0.215064	0.192514	0.715538
KRT19	0.214814	0.0411588	1.38554
MAP1S	0.214802	0.304022	0.517095
AC006504,5	0.214648	0.58274	0.234525
WDR36	0.214623	0.176164	0.754083
B4GAT1	0.214565	0.397203	0.400988
DVL2	0.214414	0.141337	0.849743
SCARB1	0.214292	0.344729	0.462522
TOB2	0.213867	0.217484	0.662573
ARVCF	0.213448	0.294866	0.530375
PTDSS1	0.213442	0.0901595	1.04499
PABPC4	0.213409	0.129602	0.887389
TMEM220	0.213354	0.664025	0.177816
MAT2A	0.21331	0.0118309	1.92698
COMMD6	0.21323	0.221369	0.654883
ARRDC3	0.213224	0.320213	0.49456
RNMT	0.213202	0.206346	0.685405
REEP3	0.213169	0.253853	0.595418
TRMT2A	0.213059	0.175996	0.754497
PRMT1	0.212831	0.100134	0.999418
ZNF830	0.212543	0.341463	0.466656
UBTF	0.212459	0.106635	0.9721
ECHDC2	0.212364	0.136409	0.865155
TIMM50	0.212363	0.159466	0.797333
TRIM16L	0.212302	0.557942	0.253411
IKZF5	0.212288	0.296555	0.527895
EHMT1	0.212064	0.286239	0.543272
COX7B	0.212015	0.171845	0.764862
RNF41	0.211958	0.110019	0.958532
NDUFB9	0.211499	0.120598	0.918661
ZNF672	0.211397	0.264626	0.577368
MXD1	0.211348	0.30521	0.515401
GRPEL1	0.211272	0.162266	0.789772
TRIM11	0.211065	0.264068	0.578284
TAOK2	0.211055	0.481101	0.317763
HID1	0.21104	0.381263	0.418775
GSDMB	0.210834	0.554611	0.256011
TSPYL1	0.210806	0.197436	0.704573
MED6	0.210672	0.297156	0.527015
NUDT8	0.21027	0.502515	0.298851
POU2F1	0.210192	0.361853	0.441467
TMEM150C	0.209993	0.382029	0.417903
SIPA1	0.209843	0.374026	0.427099
PILRB	0.20943	0.382656	0.417192
TBC1D17	0.209258	0.343032	0.464665
MED16	0.209244	0.166738	0.777966
ARID5B	0.209184	0.200932	0.696951
RASSF3	0.209143	0.526499	0.278602
C19orf54	0.208989	0.321734	0.492503
CYRIB	0.208945	0.273392	0.563214
ERCC2	0.208857	0.290698	0.536558
INTS1	0.208678	0.163325	0.786946
ARL16	0.208628	0.473931	0.324285
SLC7A11	0.208505	0.660626	0.180044
MKNK1	0.208383	0.318122	0.497406
VPS37B	0.208106	0.0576601	1.23912
EYA2	0.207979	0.278024	0.555918
RAPGEF1	0.207911	0.391577	0.407183
C6orf132	0.207749	0.211266	0.675171
LDHB	0.207276	0.0975453	1.01079
LZTS2	0.20724	0.383564	0.416162
ZNF385A	0.207104	0.348128	0.458261
MRPL10	0.207011	0.137858	0.860568
YWHAG	0.20679	0.273449	0.563124
SLBP	0.20678	0.100961	0.995846
DNASE2	0.20673	0.115707	0.936641
SNN	0.206393	0.398087	0.400022
LYRM9	0.206219	0.453999	0.342945
TIMELESS	0.206177	0.343088	0.464595
ZBTB16	0.20615	0.511731	0.290958
BSPRY	0.206002	0.303322	0.518096
PUF60	0.205932	0.166041	0.779784
LRRC75A	0.205771	0.189169	0.723149
CDR2L	0.205762	0.419816	0.376941
FTH1	0.205748	0.441671	0.354901
WRNIP1	0.20565	0.335352	0.4745
PLEKHM3	0.20564	0.397789	0.400347
ENPP3	0.205515	0.608884	0.215465
NUDT16L1	0.205436	0.326424	0.486218
HLA-E	0.205281	0.131115	0.882347
EMC8	0.205242	0.240433	0.619007
SRRM1	0.205167	0.129381	0.88813
QARS1	0.205102	0.026118	1.58306
STAP2	0.205064	0.131559	0.880878
CYB5B	0.205063	0.0845597	1.07284
WASL-DT	0.205044	0.252793	0.597235
MT2A	0.204961	0.635055	0.197188
BACH1	0.204847	0.237112	0.625047
PARP16	0.204782	0.466568	0.331085
C15orf61	0.204776	0.539952	0.267645
TMEM184B	0.204744	0.34241	0.465453
WDR74	0.204711	0.325704	0.487177
HPS1	0.204391	0.157031	0.804015
CRAT	0.204326	0.368569	0.433482
NIF3L1	0.204251	0.320906	0.493622
ARHGEF9	0.204147	0.303555	0.517763
BANF1	0.204021	0.165758	0.780525
GCLC	0.203998	0.55089	0.258935
RBM15B	0.203926	0.315311	0.50126
SIRT3	0.203831	0.263229	0.579665
PSMD11	0.203776	0.0665824	1.17664
SREBF1	0.203603	0.414548	0.382425
AKTIP	0.203588	0.0890798	1.05022
SLFN5	0.203534	0.150903	0.821303
MGME1	0.203506	0.310439	0.508024
FUBP3	0.203256	0.230954	0.636474
RASSF6	0.203208	0.340504	0.467878
IER3	0.203135	0.519131	0.284723
EZH2	0.203029	0.492646	0.307465
CDK18	0.202961	0.351497	0.454078
TOMM40	0.202848	0.326718	0.485827
BTF3	0.20273	0.136661	0.864356
AGPAT5	0.202725	0.446916	0.349774
C1orf159	0.202665	0.475583	0.322773
WBP4	0.202645	0.268986	0.57027
CHD6	0.202596	0.194047	0.712092
ZBTB5	0.202557	0.360727	0.442822
LPXN	0.202543	0.614569	0.211429
TTC39B	0.202368	0.277298	0.557054
ZNF41	0.202261	0.376752	0.423944
DNAJC17	0.202248	0.364726	0.438034
SLC25A10	0.202199	0.355767	0.448834
BAZ2B	0.20204	0.0955571	1.01974
MCRIP1	0.202011	0.47387	0.324341
NAGPA	0.201819	0.399957	0.397987
CHP1	0.201801	0.11738	0.930405
DDX55	0.201632	0.387848	0.411338
ZNF345	0.201576	0.389213	0.409813
PISD	0.201558	0.371999	0.429458
MED19	0.201466	0.348009	0.458409
NDUFAF2	0.201322	0.336638	0.472837
BHLHE40	0.201073	0.0794315	1.10001
OGFRL1	0.200988	0.38803	0.411135
GEMIN5	0.200969	0.337499	0.471728
DUSP12	0.200925	0.322241	0.491819
ELF3	0.200843	0.125852	0.900141
TRAF6	0.200783	0.298835	0.524568
ZNF407	0.200506	0.477065	0.321422
FBXO9	0.20035	0.372689	0.428654
ZNF677	0.200321	0.412068	0.385032
PHYKPL	0.200279	0.352825	0.452441
SHMT1	0.200192	0.432841	0.363672
RABGAP1	0.199961	0.281342	0.550766
HP1BP3	0.199855	0.146287	0.834794
CC2D1B	0.199744	0.38829	0.410844
SPRYD4	0.199642	0.344598	0.462688
SP2	0.199479	0.378665	0.421745
CMTM7	0.199441	0.3874	0.41184
TRMT1	0.199391	0.330111	0.48134
DGLUCY	0.199374	0.230123	0.63804
GSTO2	0.199347	0.307357	0.512357
SEPSECS	0.19926	0.356958	0.447383
IFI27L1	0.199213	0.487564	0.311968
RSL1D1	0.199132	0.165354	0.781584
OVOL1	0.199048	0.456922	0.340158
SLC43A2	0.199021	0.416572	0.38031
HMGN4	0.198977	0.118508	0.926254
SOCS5	0.19894	0.369524	0.432357
NLN	0.198939	0.426572	0.370007
CYTH1	0.198924	0.182947	0.737674
KCTD11	0.19882	0.148554	0.828116
PFKL	0.198741	0.282962	0.548273
NBL1	0.198698	0.351148	0.45451
TMEM109	0.198631	0.128807	0.890059
NCKIPSD	0.19848	0.394759	0.403668
ING2	0.198433	0.498362	0.302455
EPHA2	0.198243	0.3854	0.414089
AKT1	0.198217	0.384136	0.415515
CEBPG	0.198175	0.313676	0.503519
ERCC8	0.197984	0.202388	0.693815
MAN2B1	0.19776	0.365506	0.437105
ARFRP1	0.19755	0.291896	0.534772
UQCRB	0.197451	0.234409	0.630026
WASHC1	0.197449	0.322062	0.492061
VAMP4	0.197442	0.411956	0.385149
PDZK1IP1	0.197409	0.663325	0.178274
CYP2S1	0.197345	0.535692	0.271085
RIT1	0.197063	0.235782	0.62749
TBCC	0.196914	0.195847	0.708083
POFUT1	0.196855	0.277281	0.55708
DAPL1	0.196795	0.610418	0.214372
LPIN1	0.196731	0.459287	0.337916
NUAK1	0.196287	0.500096	0.300946
WWC1	0.196158	0.492657	0.307456
EXOC7	0.19612	0.201995	0.694659
FOSB	0.195826	0.599444	0.222251
POLR2J	0.195717	0.255323	0.592909
RGS10	0.195694	0.371687	0.429823
ILF3	0.195589	0.107192	0.969838
ERI3	0.195402	0.156558	0.805326
PRPF39	0.19538	0.355353	0.44934
LAGE3	0.195354	0.406729	0.390695
LYNX1	0.195179	0.698406	0.155892
TEX10	0.195116	0.211781	0.674114
ATP5MF	0.194911	0.291874	0.534804
RNF113A	0.194882	0.333922	0.476355
MOAP1	0.194862	0.444551	0.352079
CPT1A	0.194645	0.227752	0.642538
FAM50B	0.194564	0.330465	0.480874
ANKRD44	0.194553	0.417118	0.379741
CD200R1	0.194349	0.66315	0.178388
SERPING1	0.194086	0.674111	0.171269
DDX54	0.194068	0.222442	0.652783
CSNK1G3	0.194055	0.264371	0.577785
ZNF507	0.193824	0.366027	0.436487
POLDIP2	0.193778	0.13899	0.857018
AKAP1	0.193614	0.234906	0.629105
SERGEF	0.193516	0.262656	0.580613
S100PBP	0.193178	0.469298	0.328551
ZNF274	0.19303	0.310365	0.508127
WDR89	0.192866	0.442918	0.353677
RARA	0.192786	0.561493	0.250656
KBTBD2	0.192615	0.444986	0.351654
DUSP10	0.192585	0.443588	0.35302
TTC9	0.19256	0.337248	0.472051
ADAMTS1	0.192402	0.596206	0.224604
C1orf109	0.192313	0.46986	0.328032
CCDC12	0.192184	0.202378	0.693837
PGLS	0.192035	0.201337	0.696077
PFKFB2	0.19196	0.280837	0.551546
GPRASP2	0.191932	0.448119	0.348607
PSMD9	0.191669	0.247397	0.606605
PSME1	0.19131	0.105941	0.974937
SBDS	0.191252	0.251737	0.599053
MCM9	0.191151	0.370355	0.431382
TCF7L2	0.191044	0.30395	0.517198
TMA7	0.190995	0.172387	0.763496
ZNF511	0.190852	0.52461	0.280163
DENND3	0.190845	0.483569	0.315541
WDR83OS	0.190587	0.142954	0.844803
GEMIN4	0.190551	0.156601	0.805204
CTDSP1	0.190329	0.420712	0.376015
MAP3K11	0.190304	0.425237	0.371369
AC004816,1	0.190285	0.596394	0.224467
BMPR1A	0.190233	0.221568	0.654493
ABO	0.190095	0.735688	0.133306
SECTM1	0.189982	0.635148	0.197125
MECR	0.189959	0.147194	0.83211
HPSE	0.189902	0.441654	0.354918
IVD	0.189636	0.263762	0.578788
DMAC2	0.189581	0.199675	0.699677
LTA4H	0.189551	0.150917	0.821263
COX4I1	0.189497	0.0573339	1.24159
TNRC6A	0.189406	0.291798	0.534917
ATP5PD	0.189305	0.18187	0.740238
BRD3	0.189117	0.253001	0.596878
ERMP1	0.18908	0.307797	0.511736
ROMO1	0.189069	0.229751	0.638742
LRCH1	0.18903	0.432532	0.363982
TBC1D14	0.188942	0.328129	0.483956
PLEKHG2	0.188859	0.628041	0.202012
CCDC137	0.188736	0.346019	0.4609
DTWD2	0.188643	0.410863	0.386303
MRPL15	0.188625	0.173383	0.760993
OXA1L	0.188612	0.0811126	1.09091
CDK10	0.188583	0.259766	0.585417
TSEN54	0.188243	0.28762	0.54118
DRAP1	0.188182	0.447179	0.349519
DNAJC18	0.188146	0.471109	0.326879
VPS4A	0.18804	0.270723	0.567475
ZNF227	0.188001	0.496732	0.303878
KRI1	0.18797	0.315433	0.501093
PEX26	0.187925	0.437861	0.358664
TOP1	0.187553	0.311273	0.506858
NCBP2	0.187545	0.106833	0.971293
KRTCAP2	0.18749	0.458056	0.339081
C1orf174	0.187446	0.369951	0.431856
LRRN1	0.187421	0.665672	0.17674
NAA16	0.187412	0.36947	0.43242
FAM50A	0.186988	0.523471	0.281107
PTPRE	0.186946	0.374545	0.426496
OCA2	0.186931	0.575035	0.240306
SRRT	0.186882	0.241903	0.616359
ACVR1B	0.186851	0.416155	0.380745
GCNT2	0.186841	0.50019	0.300865
PKD1	0.186682	0.471026	0.326955
DENND5A	0.186537	0.503322	0.298154
TBCB	0.1865	0.132205	0.878751
FAM162A	0.186488	0.231466	0.635512
WAC	0.186341	0.100972	0.995797
SINHCAF	0.1863	0.212281	0.673089
EIF4B	0.186193	0.0795584	1.09931
CXorf56	0.186143	0.341878	0.466129
ESS2	0.186099	0.390771	0.408077
MTMR10	0.186077	0.319713	0.495239
P4HB	0.18588	0.467743	0.329993
AIP	0.185827	0.190033	0.721171
IL1R1	0.185826	0.580405	0.236269
KIAA0930	0.185748	0.376841	0.423841
ELF4	0.185708	0.411911	0.385196
CISD3	0.185612	0.374996	0.425974
CNKSR1	0.185539	0.346833	0.45988
RPUSD4	0.185505	0.267326	0.572959
UQCRC2	0.185447	0.126866	0.896654
TNIP2	0.185439	0.359873	0.443851
CRACR2B	0.185363	0.407505	0.389867
NSUN4	0.185356	0.227928	0.642202
DDI2	0.185189	0.331643	0.479329
GABPB1-AS1	0.185175	0.528187	0.277212
DCK	0.185142	0.30399	0.517141
NANP	0.185088	0.440127	0.356422
ACO2	0.18482	0.14804	0.829621
CENPBD1	0.184786	0.376482	0.424256
PARP10	0.18475	0.339721	0.468878
TK2	0.184728	0.344048	0.463381
SLC27A4	0.184656	0.508452	0.29375
ANKRD46	0.184617	0.446748	0.349937
PCED1A	0.184582	0.329383	0.482299
WIPI2	0.184512	0.12913	0.888972
TUBGCP3	0.184508	0.373497	0.427713
BEX4	0.184501	0.223593	0.650541
DNAJC9	0.184494	0.532522	0.273662
DIAPH1	0.184481	0.29215	0.534395
NIP7	0.184393	0.162132	0.790131
TIPIN	0.184355	0.447243	0.349457
ARPC2	0.184299	0.286152	0.543403
C1D	0.184266	0.341236	0.466945
DGKA	0.184254	0.133738	0.873747
NPC2	0.183977	0.415402	0.381532
BMPR1B	0.18389	0.500122	0.300924
FBXO30	0.18388	0.42858	0.367968
FBXW2	0.183828	0.344578	0.462712
TAP1	0.183723	0.443012	0.353584
TRIM68	0.18371	0.306567	0.513475
TMEM132A	0.183702	0.329953	0.481548
DSTYK	0.183701	0.389825	0.40913
SEPHS2	0.183664	0.292968	0.53318
TMEM242	0.183547	0.301328	0.520961
PRKCA	0.183546	0.466454	0.331191
ERH	0.183534	0.165276	0.781791
IRAK1	0.183512	0.507386	0.294662
GCA	0.183486	0.439458	0.357082
POLR1D	0.183334	0.243863	0.612855
ZFP62	0.183224	0.238649	0.622241
SH3BP5L	0.18315	0.498829	0.302049
LETMD1	0.183146	0.407695	0.389665
B4GALT7	0.183128	0.377561	0.423013
BX255925,3	0.183082	0.419612	0.377153
IL15RA	0.182859	0.582233	0.234903
PI4K2B	0.182841	0.399296	0.398705
C1orf53	0.18276	0.492032	0.308007
DXO	0.182732	0.454378	0.342583
CDCA4	0.182728	0.229999	0.638274
NEIL2	0.182666	0.303323	0.518095
UBE2E2	0.18266	0.22384	0.650062
AC015802,6	0.182478	0.375312	0.425607
ITPK1	0.182423	0.322163	0.491925
NCAPH2	0.18238	0.289085	0.538975
EDF1	0.182288	0.196534	0.706562
RAB13	0.182237	0.130152	0.885551
EDN2	0.182196	0.458265	0.338883
CASP2	0.182053	0.349915	0.456037
MEF2D	0.181945	0.512097	0.290648
OGA	0.181913	0.194698	0.710638
ZWINT	0.181851	0.47898	0.319682
RNF19A	0.181818	0.289274	0.53869
WDR46	0.181567	0.311523	0.506509
GOLGA1	0.181552	0.223204	0.651299
LSR	0.180955	0.500149	0.300901
CDIPT	0.180711	0.336943	0.472443
GTF2IRD1	0.180669	0.355298	0.449407
SLC35C2	0.180588	0.20583	0.686492
ENTPD5	0.180562	0.406613	0.390818
ANAPC11	0.180543	0.146902	0.832972
STRIP1	0.180529	0.287825	0.540871
ANXA8L1	0.180146	0.39822	0.399877
PHF21A	0.179881	0.434269	0.362241
PLCH2	0.17986	0.406623	0.390808
TERF2IP	0.179808	0.223033	0.651632
SRSF2	0.179781	0.238417	0.622663
IFI35	0.179667	0.365017	0.437687
MFN1	0.179581	0.148586	0.828023
MPP7	0.179562	0.211817	0.674039
SET	0.179542	0.141979	0.847774
ANKRD10	0.179519	0.341428	0.466701
ZBTB43	0.179434	0.234408	0.630028
USE1	0.17934	0.445277	0.35137
LRRC1	0.179207	0.295892	0.528867
COA4	0.179185	0.261747	0.582119
EMC6	0.179001	0.477057	0.32143
DELE1	0.17879	0.250783	0.600702
MTDH	0.17865	0.169577	0.770634
CRTC3	0.178627	0.351548	0.454015
FAM204A	0.178536	0.311668	0.506308
POLL	0.178514	0.330545	0.48077
DDX28	0.178488	0.431426	0.365094
BORCS6	0.178453	0.463338	0.334102
SLC25A16	0.178422	0.453985	0.342959
TKT	0.178395	0.379581	0.420695
ISG20	0.178164	0.469678	0.3282
MAP3K8	0.178087	0.393906	0.404607
TLR3	0.177748	0.475172	0.323149
CELSR2	0.177615	0.271445	0.566318
MOGS	0.177541	0.473067	0.325077
ARNTL	0.177479	0.290903	0.536251
ANKRD49	0.177442	0.477214	0.321287
SLC52A2	0.177298	0.496081	0.304447
ARL6IP4	0.177177	0.249505	0.60292
DHRS4	0.177078	0.475665	0.322699
PAXBP1	0.176984	0.499957	0.301068
RNASEH2C	0.176942	0.352663	0.45264
LCN2	0.176894	0.728522	0.137558
PTDSS2	0.176748	0.3898	0.409158
PPIH	0.176654	0.309555	0.509263
ZNF134	0.176415	0.323308	0.490383
PTPMT1	0.176155	0.430949	0.365574
LMO4	0.176094	0.333527	0.47687
MPG	0.176033	0.384657	0.414927
CD82	0.176016	0.106287	0.973519
TMEM134	0.175956	0.251494	0.599472
UBXN1	0.175822	0.0971285	1.01265
POLR1A	0.175571	0.564583	0.248272
SH3BP4	0.175498	0.496301	0.304255
TMSB10	0.175425	0.578632	0.237597
ETV3	0.17528	0.288802	0.5394
PEF1	0.175214	0.0996096	1.0017
ZBTB8OS	0.175166	0.329572	0.482049
NDUFA1	0.174983	0.26341	0.579368
FAAP100	0.174929	0.354434	0.450465
QDPR	0.174879	0.41967	0.377092
USP20	0.174675	0.404734	0.39283
EZH1	0.174542	0.431484	0.365035
ARHGAP35	0.174326	0.24013	0.619554
OSGIN1	0.174166	0.582524	0.234686
PSMA7	0.174113	0.109798	0.959407
CCDC174	0.174109	0.350903	0.454813
H2AJ	0.174013	0.116269	0.934535
EPHB2	0.173937	0.443395	0.353209
C7orf50	0.173933	0.146077	0.835417
BFAR	0.173877	0.355786	0.448811
BNIPL	0.173819	0.734209	0.13418
MRPS25	0.1738	0.343321	0.464299
PHKG2	0.173767	0.216006	0.665533
KMT2D	0.173753	0.517155	0.286379
ATG2A	0.173699	0.528613	0.276862
KIAA0040	0.173661	0.514827	0.288339
RILPL2	0.173517	0.303636	0.517647
FAM120AOS	0.173454	0.361967	0.441331
PTER	0.17344	0.409065	0.388208
BCAP31	0.17321	0.240914	0.618138
MST1	0.173175	0.414537	0.382437
DAZAP1	0.172969	0.487703	0.311845
STIL	0.172888	0.678299	0.168579
DNAJB12	0.17277	0.41109	0.386064
ARPC4	0.172719	0.306959	0.512919
OSER1	0.172671	0.253863	0.5954
RBM19	0.172597	0.416118	0.380783
FOXJ3	0.172538	0.276052	0.559008
ZNF251	0.172461	0.450223	0.346573
TSR2	0.172376	0.245826	0.609372
TXNL4A	0.172024	0.234801	0.6293
ZNF791	0.172023	0.272597	0.564479
TBC1D2	0.171994	0.456597	0.340467
TMEM223	0.17191	0.30308	0.518442
MAD2L2	0.171909	0.386461	0.412894
ECHDC1	0.171905	0.14001	0.853841
SCAP	0.171855	0.275604	0.559714
SF3B5	0.171489	0.151917	0.818394
LRCH4	0.171462	0.497992	0.302778
PRKRIP1	0.171301	0.512386	0.290403
NFAT5	0.17119	0.245567	0.60983
RAB33B	0.170935	0.566803	0.246567
SELENOM	0.170828	0.489909	0.309885
ATP5PO	0.17057	0.146346	0.83462
DHX36	0.170433	0.34295	0.464769
GRHL3	0.170371	0.44339	0.353214
MINK1	0.170186	0.215102	0.667356
CYB5D2	0.169929	0.323783	0.489747
GNG10	0.169892	0.445834	0.350827
TRIB2	0.169865	0.455877	0.341152
ZMIZ2	0.169855	0.37422	0.426873
DRG1	0.169838	0.162476	0.78921
LSP1	0.169773	0.872613	0.0591783
SDC1	0.169702	0.316241	0.499981
HINFP	0.169492	0.374911	0.426071
NOMO1	0.169456	0.311004	0.507234
SLC16A2	0.169254	0.519114	0.284738
ATN1	0.169202	0.443431	0.353174
KYNU	0.169174	0.501102	0.300074
MIER1	0.169122	0.204609	0.689076
TSEN34	0.168921	0.239694	0.620344
PHLDB3	0.168737	0.521012	0.283152
SLC25A26	0.168558	0.296917	0.527365
CEBPD	0.168547	0.596631	0.224294
PIH1D1	0.168433	0.172802	0.762452
EEF1AKMT3	0.168292	0.486934	0.31253
TNFRSF14	0.168277	0.252764	0.597285
HSPBAP1	0.168234	0.543121	0.265104
APH1A	0.168138	0.187199	0.727697
CCDC58	0.168116	0.569574	0.24445
KDSR	0.168109	0.405297	0.392226
SDF4	0.168098	0.269405	0.569594
NDUFS7	0.16807	0.196867	0.705828
CHFR	0.167856	0.421604	0.375095
RPP25L	0.16785	0.285523	0.544359
RING1	0.167808	0.47665	0.321801
PAXX	0.167732	0.547248	0.261816
CELF1	0.167645	0.0782189	1.10669
PRKCZ	0.16758	0.435477	0.361035
GMDS	0.167566	0.412986	0.384064
DHRS12	0.16755	0.54963	0.259929
MRTFB	0.167547	0.264625	0.577369
THOC6	0.167502	0.334042	0.476199
NINL	0.167338	0.477695	0.320849
RBBP7	0.167273	0.159396	0.797521
C8orf33	0.167099	0.340694	0.467636
[truncated: 8,073 more rows]
